# Supplementary material for: ﻿Taxonomy and phylogeny of entomopathogenic fungi from China—revealing two new genera and thirteen new species within Clavicipitaceae (Hypocreales, Ascomycota)
Source: MycoKeys. 2025 May 5;117:121–69. doi: 10.3897/mycokeys.117.140577 (PMC12070072; doi:10.3897/mycokeys.117.140577)
Supplement: XML Treatment for Hypocrella limushanensis [file mycokeys.117.140577-treatment1.xml]

<!DOCTYPE tp:taxon-treatment
  PUBLIC "-//TaxonX//DTD Taxonomic Treatment Publishing DTD v0 20100105//EN" "tax-treatment-NSO.dtd">
<tp:taxon-treatment xmlns:tp="http://www.plazi.org/taxpub"><tp:treatment-meta><kwd-group><label>Taxon classification</label><kwd>
                <named-content content-type="kingdom">Fungi</named-content>
              </kwd><kwd>
                <named-content content-type="order">Hypocreales</named-content>
              </kwd><kwd>
                <named-content content-type="family">Clavicipitaceae</named-content>
              </kwd></kwd-group><mixed-citation publication-type="journal"><person-group><name><surname>Wang</surname><given-names>Zhi-Qin</given-names></name><name><surname>Yang</surname><given-names>Zhi-Li</given-names></name><name><surname>Zhao</surname><given-names>Jing</given-names></name><name><surname>Ma</surname><given-names>Jin-Mei</given-names></name><name><surname>Tang</surname><given-names>De-Xiang</given-names></name><name><surname>Liang</surname><given-names>Zong-Li</given-names></name><name><surname>Li</surname><given-names>Jian-Hong</given-names></name><name><surname>Zhou</surname><given-names>Xin-Mao</given-names></name><name><surname>Yu</surname><given-names>Hong</given-names></name></person-group><article-title>﻿Taxonomy and phylogeny of entomopathogenic fungi from China—revealing two new genera and thirteen new species within <tp:taxon-name><tp:taxon-name-part taxon-name-part-type="family">Clavicipitaceae</tp:taxon-name-part></tp:taxon-name> (<tp:taxon-name><tp:taxon-name-part taxon-name-part-type="order">Hypocreales</tp:taxon-name-part></tp:taxon-name>, <tp:taxon-name><tp:taxon-name-part taxon-name-part-type="phylum">Ascomycota</tp:taxon-name-part></tp:taxon-name>)</article-title><source>MycoKeys</source><day>05</day><month>05</month><year>2025</year><volume>117</volume><fpage>121</fpage><lpage>169</lpage><pub-id pub-id-type="doi">10.3897/mycokeys.117.140577</pub-id></mixed-citation></tp:treatment-meta><tp:nomenclature><label>﻿</label><tp:taxon-name>
              <object-id xmlns:xlink="http://www.w3.org/1999/xlink" content-type="arpha" xlink:type="simple">63A9093C-8EB9-595D-9316-32F9D9A9307E</object-id>
              <tp:taxon-name-part taxon-name-part-type="genus" reg="Hypocrella">Hypocrella</tp:taxon-name-part>
              <tp:taxon-name-part taxon-name-part-type="species" reg="limushanensis">limushanensis</tp:taxon-name-part>
              <object-id xmlns:xlink="http://www.w3.org/1999/xlink" content-type="mycobank" xlink:type="simple">851081</object-id>
            </tp:taxon-name><tp:taxon-authority>Hong Yu bis, Z.L. Yang, Z.Q. Wang &amp; Jing Zhao</tp:taxon-authority><tp:taxon-status xmlns:xlink="http://www.w3.org/1999/xlink" xlink:type="simple">sp. nov.</tp:taxon-status><xref ref-type="fig" rid="F1">Fig. 2</xref></tp:nomenclature><tp:treatment-sec sec-type="etymology" id="SECID0EPWFK"><title>Etymology.</title><p>Named after the Limu Mountains National Forest Park, where the species was collected.</p></tp:treatment-sec><tp:treatment-sec sec-type="material" id="SECID0EUWFK"><title>Type.</title><p>China • Hainan Province, Qiongzhong County, the Limu Mountains National Forest Park, <named-content xmlns:xlink="http://www.w3.org/1999/xlink" content-type="dwc:verbatimCoordinates" xlink:type="simple"><named-content content-type="geo-json" specific-use="{&#34;type&#34;:&#34;Point&#34;,&#34;coordinates&#34;:[110.266667,19.383333]}" id="NCID0E4WFK" xlink:type="simple">19°23'N, 109°76'E</named-content></named-content>, alt. 324 m, found on the underside of living leaves of dicotyledonous plants, 10 March 2023, Hong Yu (<abbrev xmlns:xlink="http://www.w3.org/1999/xlink" xlink:title="Yunnan Herbal Herbarium" id="ABBRID0ECXFK" xlink:type="simple">YHH</abbrev> 2303015, holotype; <abbrev xmlns:xlink="http://www.w3.org/1999/xlink" xlink:title="Yunnan Fungal Culture Collection" id="ABBRID0EGXFK" xlink:type="simple">YFCC</abbrev> 23039299, ex-type).</p><fig id="F1" position="float" orientation="portrait"><object-id xmlns:xlink="http://www.w3.org/1999/xlink" content-type="doi" xlink:type="simple">10.3897/mycokeys.117.140577.figure2</object-id><object-id xmlns:xlink="http://www.w3.org/1999/xlink" content-type="arpha" xlink:type="simple">7FF8D030-F01E-51F2-A7CC-B39722C42778</object-id><label>Figure 2.</label><caption><p><italic><tp:taxon-name><tp:taxon-name-part taxon-name-part-type="genus" reg="Hypocrella">Hypocrella</tp:taxon-name-part><tp:taxon-name-part taxon-name-part-type="species" reg="limushanensis">limushanensis</tp:taxon-name-part></tp:taxon-name></italic><bold>A, B</bold> sexual stromata containing conidiomata and perithecia <bold>C</bold> asexual stroma containing conidiomata <bold>D</bold> perithecia <bold>E–G</bold> asci and ascospores <bold>H, I</bold> section of stromata showing conidiomata <bold>J</bold> conidia <bold>K</bold> colonies obverse on <abbrev xmlns:xlink="http://www.w3.org/1999/xlink" xlink:title="potato dextrose agar" id="ABBRID0ELYFK" xlink:type="simple">PDA</abbrev> at 25 °C after 21 days <bold>L</bold> colonies reverse on <abbrev xmlns:xlink="http://www.w3.org/1999/xlink" xlink:title="potato dextrose agar" id="ABBRID0ERYFK" xlink:type="simple">PDA</abbrev> at 25 °C after 21 days. Scale bars: 1 mm (<bold>A–C</bold>); 200 µm (<bold>D</bold>); 100 µm (<bold>E</bold>); 25 µm (<bold>F–G</bold>); 200 µm (<bold>H</bold>); 20 µm (<bold>I–J</bold>); 5 mm (<bold>K–L</bold>).</p></caption><graphic xmlns:xlink="http://www.w3.org/1999/xlink" xlink:href="mycokeys-117-121-g002.jpg" position="float" orientation="portrait" xlink:type="simple" id="oo_1322700.jpg"><uri content-type="original_file" xlink:type="simple">https://binary.pensoft.net/fig/1322700</uri></graphic></fig></tp:treatment-sec><tp:treatment-sec sec-type="description" id="SECID0EIZFK"><title>Description.</title><p><bold>Teleomorph: <italic>Stromata</italic></bold> pulvinate, brownish yellow, 1.9–3.5 mm, without hypothallus, surface smooth. <bold><italic>Hyphae</italic></bold> of stromata forming compact <bold><italic>textura intricata</italic></bold> to <bold><italic>epidermoidea</italic></bold>. <bold><italic>Perithecia</italic></bold> embedded in stroma, numerous perithecia per stroma (&gt;30), flask-shaped, 340–510 × 100–200 μm, ostioles projecting, dark brown to black. <bold><italic>Asci</italic></bold> mostly cylindrical, 85–135 × 5.0–7.5 μm, caps 1.4–3.0 μm thick. <bold><italic>Ascospores</italic></bold> hyaline, multi-septate, smooth, filiform to long fusiform. <bold>Anamorph</bold>: (Teleomorph not present with anamorph in the same stroma) <bold><italic>Stromata</italic></bold> generally pulvinate, yellow to dark orange, 1.8–2.0 mm in diameter with narrow hypothallus, surface smooth. <bold><italic>Hyphae</italic></bold> of stromata forming compact <bold><italic>textura intricata</italic></bold> to <bold><italic>epidemoidea</italic></bold>. <bold><italic>Conidiomata</italic></bold> subglobose to globose, circularly arranged towards the center of stroma, a few conidiomata per stroma (≥5), 190–370 × 140–320 μm. <bold><italic>Conidiomatal ostioles</italic></bold> sunken, dark brown to dark. <bold><italic>Phialides</italic></bold> formed in a thick, compact palisade. <bold><italic>Conidia</italic></bold> hyaline, smooth, unicellular, fusoid with acute ends, 10–13 × 1.8–7.5 μm. <bold><italic>Paraphyses</italic></bold> present, linear, filiform, up to 42 µm long.</p></tp:treatment-sec><tp:treatment-sec sec-type="description" id="SECID0EB2FK"><title>Culture characteristics.</title><p>Colonies on <abbrev xmlns:xlink="http://www.w3.org/1999/xlink" xlink:title="potato dextrose agar" id="ABBRID0EH2FK" xlink:type="simple">PDA</abbrev> slow-growing, attaining a diameter of 7–8 mm in 21 days at 25 °C. Stroma pulvinate, tomentose, surface wrinkled, brown to orange-brown, compact. Conidial masses typically do not develop within 21 days. Colony reverse brown to dark brown.</p></tp:treatment-sec><tp:treatment-sec sec-type="habitat" id="SECID0EL2FK"><title>Habitat.</title><p>On scale insects (<tp:taxon-name><tp:taxon-name-part taxon-name-part-type="family">Coccidae</tp:taxon-name-part></tp:taxon-name>, <tp:taxon-name><tp:taxon-name-part taxon-name-part-type="order">Hemiptera</tp:taxon-name-part></tp:taxon-name>) or whiteflies (<tp:taxon-name><tp:taxon-name-part taxon-name-part-type="family">Aleyrodidae</tp:taxon-name-part></tp:taxon-name>, <tp:taxon-name><tp:taxon-name-part taxon-name-part-type="suborder">Homoptera</tp:taxon-name-part></tp:taxon-name>), found only on the underside of dicotyledonous leaves.</p></tp:treatment-sec><tp:treatment-sec sec-type="distribution" id="SECID0EF3FK"><title>Distribution.</title><p>China, Hainan Province, Qiongzhong County.</p></tp:treatment-sec><tp:treatment-sec sec-type="material" id="SECID0EK3FK"><title>Other materials examined.</title><p>China • Hainan Province, Qiongzhong County, the Limu Mountains National Forest Park, <named-content xmlns:xlink="http://www.w3.org/1999/xlink" content-type="dwc:verbatimCoordinates" xlink:type="simple"><named-content content-type="geo-json" specific-use="{&#34;type&#34;:&#34;Point&#34;,&#34;coordinates&#34;:[110.266667,19.383333]}" id="NCID0ET3FK" xlink:type="simple">19°23'N, 109°76'E</named-content></named-content>, alt. 324 m, found on the underside of living leaves of dicotyledonous plants, 10 March 2023, Hong Yu (<abbrev xmlns:xlink="http://www.w3.org/1999/xlink" xlink:title="Yunnan Herbal Herbarium" id="ABBRID0EY3FK" xlink:type="simple">YHH</abbrev> 2303016, paratype; <abbrev xmlns:xlink="http://www.w3.org/1999/xlink" xlink:title="Yunnan Fungal Culture Collection" id="ABBRID0E33FK" xlink:type="simple">YFCC</abbrev> 23039301, ex-paratype); • Ibid., (<abbrev xmlns:xlink="http://www.w3.org/1999/xlink" xlink:title="Yunnan Herbal Herbarium" id="ABBRID0EA4FK" xlink:type="simple">YHH</abbrev> 2303017).</p></tp:treatment-sec><tp:treatment-sec sec-type="notes" id="SECID0EE4FK"><title>Notes.</title><p>Phylogenetic analyses indicated that <italic><tp:taxon-name><tp:taxon-name-part taxon-name-part-type="genus" reg="Hypocrella">Hypocrella</tp:taxon-name-part><tp:taxon-name-part taxon-name-part-type="species" reg="limushanensis">limushanensis</tp:taxon-name-part></tp:taxon-name></italic> constituted a sister lineage to <tp:taxon-name><tp:taxon-name-part taxon-name-part-type="genus" reg="Hypocrella">H.</tp:taxon-name-part><tp:taxon-name-part taxon-name-part-type="uncertainty-rank">cf.</tp:taxon-name-part><tp:taxon-name-part taxon-name-part-type="species" reg="discoidea">discoidea</tp:taxon-name-part></tp:taxon-name> (strains I93-901D and I95-901D) and was grouped within the Pulvinate clade A (Fig. <xref ref-type="fig" rid="F14">1</xref>). This grouping was supported by the Bayesian Inference posterior probabilities (PP = 100%) and the maximum likelihood bootstrap proportions (BP = 100%). However, comprehensive morphological comparisons were not feasible due to the absence of documented morphological data for <tp:taxon-name><tp:taxon-name-part taxon-name-part-type="genus" reg="Hypocrella">H.</tp:taxon-name-part><tp:taxon-name-part taxon-name-part-type="uncertainty-rank">cf.</tp:taxon-name-part><tp:taxon-name-part taxon-name-part-type="species" reg="discoidea">discoidea</tp:taxon-name-part></tp:taxon-name>.</p></tp:treatment-sec><tp:treatment-sec><!--Section generated to contain objects referenced in tp:taxon-treatment.--><fig id="F14" position="float" orientation="portrait"><object-id xmlns:xlink="http://www.w3.org/1999/xlink" content-type="doi" xlink:type="simple">10.3897/mycokeys.117.140577.figure1</object-id><object-id xmlns:xlink="http://www.w3.org/1999/xlink" content-type="arpha" xlink:type="simple">CA6E4555-A92F-5D20-B9EC-EF9CDA0E09D7</object-id><label>Figure 1.</label><caption><p>Phylogenetic relationships of <tp:taxon-name><tp:taxon-name-part taxon-name-part-type="family">Clavicipitaceae</tp:taxon-name-part></tp:taxon-name> based on the maximum likelihood (<abbrev xmlns:xlink="http://www.w3.org/1999/xlink" xlink:title="maximum likelihood" id="ABBRID0E3TFK" xlink:type="simple">ML</abbrev>) and Bayesian inference (<abbrev xmlns:xlink="http://www.w3.org/1999/xlink" xlink:title="Bayesian inference" id="ABBRID0EAUFK" xlink:type="simple">BI</abbrev>) analysis using three-gene (<abbrev xmlns:xlink="http://www.w3.org/1999/xlink" xlink:title="large subunit nuclear ribosomal DNA" id="ABBRID0EEUFK" xlink:type="simple">nrLSU</abbrev>, <italic>tef</italic>-1<italic>α</italic>, and <italic>rpb</italic>1) sequences. The values of the <abbrev xmlns:xlink="http://www.w3.org/1999/xlink" xlink:title="maximum likelihood" id="ABBRID0EOUFK" xlink:type="simple">ML</abbrev> bootstrap proportions (≥ 70%) and the <abbrev xmlns:xlink="http://www.w3.org/1999/xlink" xlink:title="Bayesian inference" id="ABBRID0ESUFK" xlink:type="simple">BI</abbrev> posterior probability (≥ 0.70) are indicated at the nodes (BP/PP). The new taxa are highlighted in bold. Isolates representing ex-type material are marked with “<sup>T</sup>”.</p></caption><graphic xmlns:xlink="http://www.w3.org/1999/xlink" xlink:href="mycokeys-117-121-g001.jpg" position="float" orientation="portrait" xlink:type="simple" id="oo_1322699.jpg"><uri content-type="original_file" xlink:type="simple">https://binary.pensoft.net/fig/1322699</uri></graphic></fig></tp:treatment-sec></tp:taxon-treatment>
