# Supplementary material for: ﻿Taxonomy and phylogeny of entomopathogenic fungi from China—revealing two new genera and thirteen new species within Clavicipitaceae (Hypocreales, Ascomycota)
Source: MycoKeys. 2025 May 5;117:121–69. doi: 10.3897/mycokeys.117.140577 (PMC12070072; doi:10.3897/mycokeys.117.140577)
Supplement: XML Treatment for Moelleriella globostromata [file mycokeys.117.140577-treatment3.xml]

<!DOCTYPE tp:taxon-treatment
  PUBLIC "-//TaxonX//DTD Taxonomic Treatment Publishing DTD v0 20100105//EN" "tax-treatment-NSO.dtd">
<tp:taxon-treatment xmlns:tp="http://www.plazi.org/taxpub"><tp:treatment-meta><kwd-group><label>Taxon classification</label><kwd>
                <named-content content-type="kingdom">Fungi</named-content>
              </kwd><kwd>
                <named-content content-type="order">Hypocreales</named-content>
              </kwd><kwd>
                <named-content content-type="family">Clavicipitaceae</named-content>
              </kwd></kwd-group><mixed-citation publication-type="journal"><person-group><name><surname>Wang</surname><given-names>Zhi-Qin</given-names></name><name><surname>Yang</surname><given-names>Zhi-Li</given-names></name><name><surname>Zhao</surname><given-names>Jing</given-names></name><name><surname>Ma</surname><given-names>Jin-Mei</given-names></name><name><surname>Tang</surname><given-names>De-Xiang</given-names></name><name><surname>Liang</surname><given-names>Zong-Li</given-names></name><name><surname>Li</surname><given-names>Jian-Hong</given-names></name><name><surname>Zhou</surname><given-names>Xin-Mao</given-names></name><name><surname>Yu</surname><given-names>Hong</given-names></name></person-group><article-title>﻿Taxonomy and phylogeny of entomopathogenic fungi from China—revealing two new genera and thirteen new species within <tp:taxon-name><tp:taxon-name-part taxon-name-part-type="family">Clavicipitaceae</tp:taxon-name-part></tp:taxon-name> (<tp:taxon-name><tp:taxon-name-part taxon-name-part-type="order">Hypocreales</tp:taxon-name-part></tp:taxon-name>, <tp:taxon-name><tp:taxon-name-part taxon-name-part-type="phylum">Ascomycota</tp:taxon-name-part></tp:taxon-name>)</article-title><source>MycoKeys</source><day>05</day><month>05</month><year>2025</year><volume>117</volume><fpage>121</fpage><lpage>169</lpage><pub-id pub-id-type="doi">10.3897/mycokeys.117.140577</pub-id></mixed-citation></tp:treatment-meta><tp:nomenclature><label>﻿</label><tp:taxon-name>
              <object-id xmlns:xlink="http://www.w3.org/1999/xlink" content-type="arpha" xlink:type="simple">2A8FC3A3-C48F-50D8-9438-522F9C74B271</object-id>
              <tp:taxon-name-part taxon-name-part-type="genus" reg="Moelleriella">Moelleriella</tp:taxon-name-part>
              <tp:taxon-name-part taxon-name-part-type="species" reg="globostromata">globostromata</tp:taxon-name-part>
              <object-id xmlns:xlink="http://www.w3.org/1999/xlink" content-type="mycobank" xlink:type="simple">851083</object-id>
            </tp:taxon-name><tp:taxon-authority>Hong Yu bis, Z.L. Yang &amp; Z.Q. Wang</tp:taxon-authority><tp:taxon-status xmlns:xlink="http://www.w3.org/1999/xlink" xlink:type="simple">sp. nov.</tp:taxon-status><xref ref-type="fig" rid="F3">Fig. 4</xref></tp:nomenclature><tp:treatment-sec sec-type="etymology" id="SECID0EXMGK"><title>Etymology.</title><p><italic><tp:taxon-name><tp:taxon-name-part taxon-name-part-type="genus" reg="Moelleriella"/><tp:taxon-name-part taxon-name-part-type="species" reg="globostromata">globostromata</tp:taxon-name-part></tp:taxon-name></italic>, referring to the macro-morphological characteristics of the stromata like a sphere.</p></tp:treatment-sec><tp:treatment-sec sec-type="diagnosis" id="SECID0EHNGK"><title>Diagnosis.</title><p>Similar to <italic><tp:taxon-name><tp:taxon-name-part taxon-name-part-type="genus" reg="Moelleriella">Moelleriella</tp:taxon-name-part><tp:taxon-name-part taxon-name-part-type="species" reg="boliviensis">boliviensis</tp:taxon-name-part></tp:taxon-name></italic> by having completely embedded perithecia, but <italic><tp:taxon-name><tp:taxon-name-part taxon-name-part-type="genus" reg="Moelleriella">M.</tp:taxon-name-part><tp:taxon-name-part taxon-name-part-type="species" reg="globostromata">globostromata</tp:taxon-name-part></tp:taxon-name></italic> can be clearly distinguished by bigger stromata and smaller perithecia.</p></tp:treatment-sec><tp:treatment-sec sec-type="material" id="SECID0EDOGK"><title>Type.</title><p>China • Yunnan Province, Jinghong City, Jinuo Village, <named-content xmlns:xlink="http://www.w3.org/1999/xlink" content-type="dwc:verbatimCoordinates" xlink:type="simple"><named-content content-type="geo-json" specific-use="{&#34;type&#34;:&#34;Point&#34;,&#34;coordinates&#34;:[101.633333,22.100000]}" id="NCID0EMOGK" xlink:type="simple">22°06'N, 100°98'E</named-content></named-content>, alt. 1,035 m, found on the underside of living leaves of dicotyledonous plants, 2 October 2022, Hong Yu (<abbrev xmlns:xlink="http://www.w3.org/1999/xlink" xlink:title="Yunnan Herbal Herbarium" id="ABBRID0EROGK" xlink:type="simple">YHH</abbrev> 221009, holotype; <abbrev xmlns:xlink="http://www.w3.org/1999/xlink" xlink:title="Yunnan Fungal Culture Collection" id="ABBRID0EVOGK" xlink:type="simple">YFCC</abbrev> 22109275, ex-type).</p><fig id="F3" position="float" orientation="portrait"><object-id xmlns:xlink="http://www.w3.org/1999/xlink" content-type="doi" xlink:type="simple">10.3897/mycokeys.117.140577.figure4</object-id><object-id xmlns:xlink="http://www.w3.org/1999/xlink" content-type="arpha" xlink:type="simple">A8469941-794C-53A0-80AC-493501FA4FEE</object-id><label>Figure 4.</label><caption><p><italic><tp:taxon-name><tp:taxon-name-part taxon-name-part-type="genus" reg="Moelleriella">Moelleriella</tp:taxon-name-part><tp:taxon-name-part taxon-name-part-type="species" reg="globostromata">globostromata</tp:taxon-name-part></tp:taxon-name></italic><bold>A, B</bold> teleomorphic stromata containing perithecia <bold>C, D</bold> anamorphic stromata containing conidiomata <bold>E</bold> perithecia <bold>F–H</bold> asci and part-spores <bold>I</bold> part-spores <bold>J, K</bold> section of stroma showing conidiomata <bold>L</bold> conidia <bold>M</bold> colonies obverse on <abbrev xmlns:xlink="http://www.w3.org/1999/xlink" xlink:title="potato dextrose agar" id="ABBRID0E3PGK" xlink:type="simple">PDA</abbrev> at 25 °C after 21 days. Scale bars: 1 mm (<bold>A–D</bold>); 200 µm (<bold>E</bold>); 25 µm (<bold>F</bold>); 20 µm (<bold>G–H</bold>); 10 µm (<bold>I</bold>); 100 µm (<bold>J</bold>); 20 µm (<bold>K</bold>); 20 µm (<bold>L</bold>); 5 mm (<bold>M</bold>).</p></caption><graphic xmlns:xlink="http://www.w3.org/1999/xlink" xlink:href="mycokeys-117-121-g004.jpg" position="float" orientation="portrait" xlink:type="simple" id="oo_1322702.jpg"><uri content-type="original_file" xlink:type="simple">https://binary.pensoft.net/fig/1322702</uri></graphic></fig></tp:treatment-sec><tp:treatment-sec sec-type="description" id="SECID0EXQGK"><title>Description.</title><p><bold>Teleomorph: <italic>Stromata</italic></bold> pulvinate and slightly tuberculate, globose, slightly constricted at base, 5.0–7.0 mm in diameter, pale orange, without hypothallus. <bold><italic>Hyphae</italic></bold> of stromata forming compact <bold><italic>textura epidermoidea</italic></bold>. <bold><italic>Perithecia</italic></bold> densely arranged in the stromata, completely embedded, stroma slightly raised where the perithecia are present, numerous perithecia per stroma (&gt;90), ostioles projecting, brownish-yellow. <bold><italic>Perithecia</italic></bold> flask-shaped, 110–410 × 110–205 μm. <bold><italic>Asci</italic></bold> cylindrical, 85–170 × 3.0–6.3 μm, caps 0.8–1.8 μm thick. <bold><italic>Ascospores</italic></bold> initially filiform, disarticulating into part-spores. <bold><italic>Part-spores</italic></bold> short-cylindrical with rounded or blunt ends, 4.0–7.0 × 1.2–2.5 μm. <bold>Anamorph</bold>: (The teleomorph and anamorph are not found in the same stroma.) <bold><italic>Stromata</italic></bold> thin pulvinate with subglobose to globose tuberculate at one end of stroma, tomentose, white, orange-pink to reddish brown, 3.7–4.1 × 1–1.5 mm. In section, conidioma U-shaped. <bold><italic>Conidia</italic></bold> unicellular, hyaline, smooth, fusiform with acute ends, 6.0–10 × 1.2–2.0 μm. No paraphyses observed.</p></tp:treatment-sec><tp:treatment-sec sec-type="description" id="SECID0E5RGK"><title>Culture characteristics.</title><p>Colonies on <abbrev xmlns:xlink="http://www.w3.org/1999/xlink" xlink:title="potato dextrose agar" id="ABBRID0EESGK" xlink:type="simple">PDA</abbrev> slow-growing, attaining a diameter of 8.0–9.0 mm in 21 days at 25 °C. Stromatic colonies compact pulvinate, surface wrinkled, pale orange, yellowish brown to greyish green. The conidial mass was not produced in 21 days.</p></tp:treatment-sec><tp:treatment-sec sec-type="habitat" id="SECID0EISGK"><title>Habitat.</title><p>On scale insects (<tp:taxon-name><tp:taxon-name-part taxon-name-part-type="family">Coccidae</tp:taxon-name-part></tp:taxon-name>, <tp:taxon-name><tp:taxon-name-part taxon-name-part-type="order">Hemiptera</tp:taxon-name-part></tp:taxon-name>) or whiteflies (<tp:taxon-name><tp:taxon-name-part taxon-name-part-type="family">Aleyrodidae</tp:taxon-name-part></tp:taxon-name>, <tp:taxon-name><tp:taxon-name-part taxon-name-part-type="suborder">Homoptera</tp:taxon-name-part></tp:taxon-name>), found on the underside of dicotyledonous leaves.</p></tp:treatment-sec><tp:treatment-sec sec-type="distribution" id="SECID0ECTGK"><title>Distribution.</title><p>China, Yunnan Province, Jinghong City, and Pu’er City.</p></tp:treatment-sec><tp:treatment-sec sec-type="material" id="SECID0EHTGK"><title>Other materials examined.</title><p>China • Yunnan Province, Jinghong City, Jinuo Village, <named-content xmlns:xlink="http://www.w3.org/1999/xlink" content-type="dwc:verbatimCoordinates" xlink:type="simple"><named-content content-type="geo-json" specific-use="{&#34;type&#34;:&#34;Point&#34;,&#34;coordinates&#34;:[101.633333,22.100000]}" id="NCID0EQTGK" xlink:type="simple">22°06'N, 100°98'E</named-content></named-content>, alt. 1,035 m, found on the underside of living leaves of dicotyledonous plants, 2 October 2022, Hong Yu (<abbrev xmlns:xlink="http://www.w3.org/1999/xlink" xlink:title="Yunnan Herbal Herbarium" id="ABBRID0EVTGK" xlink:type="simple">YHH</abbrev> 221010, paratype; <abbrev xmlns:xlink="http://www.w3.org/1999/xlink" xlink:title="Yunnan Fungal Culture Collection" id="ABBRID0EZTGK" xlink:type="simple">YFCC</abbrev> 22109276, ex-paratype); Ibid., (<abbrev xmlns:xlink="http://www.w3.org/1999/xlink" xlink:title="Yunnan Herbal Herbarium" id="ABBRID0E4TGK" xlink:type="simple">YHH</abbrev> 221011). China • Yunnan Province, Pu’er City, Nandaohe Village, Yeyatang, <named-content xmlns:xlink="http://www.w3.org/1999/xlink" content-type="dwc:verbatimCoordinates" xlink:type="simple"><named-content content-type="geo-json" specific-use="{&#34;type&#34;:&#34;Point&#34;,&#34;coordinates&#34;:[101.650000,23.000000]}" id="NCID0EEUGK" xlink:type="simple">22°60'N, 100°99'E</named-content></named-content>, alt. 1,000 m, found on the underside of living leaves of dicotyledonous plants, 3 August 2023, Hong Yu (<abbrev xmlns:xlink="http://www.w3.org/1999/xlink" xlink:title="Yunnan Herbal Herbarium" id="ABBRID0EJUGK" xlink:type="simple">YHH</abbrev> 2308021, <abbrev xmlns:xlink="http://www.w3.org/1999/xlink" xlink:title="Yunnan Herbal Herbarium" id="ABBRID0ENUGK" xlink:type="simple">YHH</abbrev> 2308022, <abbrev xmlns:xlink="http://www.w3.org/1999/xlink" xlink:title="Yunnan Herbal Herbarium" id="ABBRID0ERUGK" xlink:type="simple">YHH</abbrev> 2308023). China • Yunnan Province, Jinghong City, Jinuo Village; <named-content xmlns:xlink="http://www.w3.org/1999/xlink" content-type="dwc:verbatimCoordinates" xlink:type="simple"><named-content content-type="geo-json" specific-use="{&#34;type&#34;:&#34;Point&#34;,&#34;coordinates&#34;:[101.633333,22.100000]}" id="NCID0EYUGK" xlink:type="simple">22°06'N, 100°98'E</named-content></named-content>, alt. 1,046 m, found on the underside of living leaves of monocotyledonous plants (banana tree), 26 September 2023, Hong Yu (<abbrev xmlns:xlink="http://www.w3.org/1999/xlink" xlink:title="Yunnan Herbal Herbarium" id="ABBRID0E4UGK" xlink:type="simple">YHH</abbrev> 2309007, <abbrev xmlns:xlink="http://www.w3.org/1999/xlink" xlink:title="Yunnan Herbal Herbarium" id="ABBRID0EBVGK" xlink:type="simple">YHH</abbrev> 2309008).</p></tp:treatment-sec><tp:treatment-sec sec-type="notes" id="SECID0EFVGK"><title>Notes.</title><p>Phylogenetic analyses revealed that <italic><tp:taxon-name><tp:taxon-name-part taxon-name-part-type="genus" reg="Moelleriella">Moelleriella</tp:taxon-name-part><tp:taxon-name-part taxon-name-part-type="species" reg="globostromata">globostromata</tp:taxon-name-part></tp:taxon-name></italic> constituted a distinct clade within the Globose clade, supported by the Bayesian Inference posterior probabilities (PP = 83%) and the maximum likelihood bootstrap proportions (BP = 83%) (Fig. <xref ref-type="fig" rid="F14">1</xref>). This species was closely related to <italic><tp:taxon-name><tp:taxon-name-part taxon-name-part-type="genus" reg="Moelleriella">M.</tp:taxon-name-part><tp:taxon-name-part taxon-name-part-type="species" reg="insperata">insperata</tp:taxon-name-part></tp:taxon-name></italic> and <italic><tp:taxon-name><tp:taxon-name-part taxon-name-part-type="genus" reg="Moelleriella">M.</tp:taxon-name-part><tp:taxon-name-part taxon-name-part-type="species" reg="boliviensis">boliviensis</tp:taxon-name-part></tp:taxon-name></italic>. In the present study, both the teleomorph and anamorph of stromata were observed in <italic><tp:taxon-name><tp:taxon-name-part taxon-name-part-type="genus" reg="Moelleriella">M.</tp:taxon-name-part><tp:taxon-name-part taxon-name-part-type="species" reg="globostromata">globostromata</tp:taxon-name-part></tp:taxon-name></italic>. However, for <italic><tp:taxon-name><tp:taxon-name-part taxon-name-part-type="genus" reg="Moelleriella">M.</tp:taxon-name-part><tp:taxon-name-part taxon-name-part-type="species" reg="insperata">insperata</tp:taxon-name-part></tp:taxon-name></italic>, only the anamorph of stromata had been documented, and for <italic><tp:taxon-name><tp:taxon-name-part taxon-name-part-type="genus" reg="Moelleriella">M.</tp:taxon-name-part><tp:taxon-name-part taxon-name-part-type="species" reg="boliviensis">boliviensis</tp:taxon-name-part></tp:taxon-name></italic>, only the teleomorph of stromata had been reported (<xref ref-type="bibr" rid="B41">Liu and Hodge 2005</xref>; <xref ref-type="bibr" rid="B10">Chaverri et al. 2008</xref>).</p></tp:treatment-sec><tp:treatment-sec><!--Section generated to contain objects referenced in tp:taxon-treatment.--><fig id="F14" position="float" orientation="portrait"><object-id xmlns:xlink="http://www.w3.org/1999/xlink" content-type="doi" xlink:type="simple">10.3897/mycokeys.117.140577.figure1</object-id><object-id xmlns:xlink="http://www.w3.org/1999/xlink" content-type="arpha" xlink:type="simple">CA6E4555-A92F-5D20-B9EC-EF9CDA0E09D7</object-id><label>Figure 1.</label><caption><p>Phylogenetic relationships of <tp:taxon-name><tp:taxon-name-part taxon-name-part-type="family">Clavicipitaceae</tp:taxon-name-part></tp:taxon-name> based on the maximum likelihood (<abbrev xmlns:xlink="http://www.w3.org/1999/xlink" xlink:title="maximum likelihood" id="ABBRID0E3TFK" xlink:type="simple">ML</abbrev>) and Bayesian inference (<abbrev xmlns:xlink="http://www.w3.org/1999/xlink" xlink:title="Bayesian inference" id="ABBRID0EAUFK" xlink:type="simple">BI</abbrev>) analysis using three-gene (<abbrev xmlns:xlink="http://www.w3.org/1999/xlink" xlink:title="large subunit nuclear ribosomal DNA" id="ABBRID0EEUFK" xlink:type="simple">nrLSU</abbrev>, <italic>tef</italic>-1<italic>α</italic>, and <italic>rpb</italic>1) sequences. The values of the <abbrev xmlns:xlink="http://www.w3.org/1999/xlink" xlink:title="maximum likelihood" id="ABBRID0EOUFK" xlink:type="simple">ML</abbrev> bootstrap proportions (≥ 70%) and the <abbrev xmlns:xlink="http://www.w3.org/1999/xlink" xlink:title="Bayesian inference" id="ABBRID0ESUFK" xlink:type="simple">BI</abbrev> posterior probability (≥ 0.70) are indicated at the nodes (BP/PP). The new taxa are highlighted in bold. Isolates representing ex-type material are marked with “<sup>T</sup>”.</p></caption><graphic xmlns:xlink="http://www.w3.org/1999/xlink" xlink:href="mycokeys-117-121-g001.jpg" position="float" orientation="portrait" xlink:type="simple" id="oo_1322699.jpg"><uri content-type="original_file" xlink:type="simple">https://binary.pensoft.net/fig/1322699</uri></graphic></fig></tp:treatment-sec><ref-list><ref id="B41"><mixed-citation xmlns:xlink="http://www.w3.org/1999/xlink" xlink:type="simple"><person-group><name name-style="western"><surname>Liu</surname><given-names>M</given-names></name><name name-style="western"><surname>Hodge</surname><given-names>KT</given-names></name></person-group> (<year>2005</year>) <article-title><italic><tp:taxon-name><tp:taxon-name-part taxon-name-part-type="genus">Hypocrella</tp:taxon-name-part><tp:taxon-name-part taxon-name-part-type="species">zhongdongii</tp:taxon-name-part></tp:taxon-name></italic> sp. nov., the teleomorph of <italic><tp:taxon-name><tp:taxon-name-part taxon-name-part-type="genus">Aschersonia</tp:taxon-name-part><tp:taxon-name-part taxon-name-part-type="species">incrassata</tp:taxon-name-part></tp:taxon-name></italic>.</article-title><source>Mycological Research</source><volume>109</volume>: <fpage>818</fpage>–<lpage>824</lpage>. <ext-link xlink:href="10.1017/S095375620500290X" ext-link-type="doi" xlink:type="simple">https://doi.org/10.1017/S095375620500290X</ext-link></mixed-citation></ref><ref id="B10"><mixed-citation xmlns:xlink="http://www.w3.org/1999/xlink" xlink:type="simple"><person-group><name name-style="western"><surname>Chaverri</surname><given-names>P</given-names></name><name name-style="western"><surname>Liu</surname><given-names>M</given-names></name><name name-style="western"><surname>Hodge</surname><given-names>KT</given-names></name></person-group> (<year>2008</year>) <article-title>A monograph of the entomopathogenic genera <italic><tp:taxon-name><tp:taxon-name-part taxon-name-part-type="genus">Hypocrella</tp:taxon-name-part></tp:taxon-name></italic>, <italic><tp:taxon-name><tp:taxon-name-part taxon-name-part-type="genus">Moelleriella</tp:taxon-name-part></tp:taxon-name></italic>, and <italic><tp:taxon-name><tp:taxon-name-part taxon-name-part-type="genus">Samuelsia</tp:taxon-name-part></tp:taxon-name></italic> gen. nov. (<tp:taxon-name><tp:taxon-name-part taxon-name-part-type="phylum">Ascomycota</tp:taxon-name-part></tp:taxon-name>, <tp:taxon-name><tp:taxon-name-part taxon-name-part-type="order">Hypocreales</tp:taxon-name-part></tp:taxon-name>, <tp:taxon-name><tp:taxon-name-part taxon-name-part-type="family">Clavicipitaceae</tp:taxon-name-part></tp:taxon-name>), and their aschersonia-like anamorphs in the Neotropics.</article-title><source>Studies in Mycology</source><volume>60</volume>: <fpage>1</fpage>–<lpage>66</lpage>. <ext-link xlink:href="10.3114/sim.2008.60.01" ext-link-type="doi" xlink:type="simple">https://doi.org/10.3114/sim.2008.60.01</ext-link></mixed-citation></ref></ref-list></tp:taxon-treatment>
