# Supplementary material for: ﻿Taxonomy and phylogeny of entomopathogenic fungi from China—revealing two new genera and thirteen new species within Clavicipitaceae (Hypocreales, Ascomycota)
Source: MycoKeys. 2025 May 5;117:121–69. doi: 10.3897/mycokeys.117.140577 (PMC12070072; doi:10.3897/mycokeys.117.140577)
Supplement: XML Treatment for Moelleriella jinghongensis [file mycokeys.117.140577-treatment5.xml]

<!DOCTYPE tp:taxon-treatment
  PUBLIC "-//TaxonX//DTD Taxonomic Treatment Publishing DTD v0 20100105//EN" "tax-treatment-NSO.dtd">
<tp:taxon-treatment xmlns:tp="http://www.plazi.org/taxpub"><tp:treatment-meta><kwd-group><label>Taxon classification</label><kwd>
                <named-content content-type="kingdom">Fungi</named-content>
              </kwd><kwd>
                <named-content content-type="order">Hypocreales</named-content>
              </kwd><kwd>
                <named-content content-type="family">Clavicipitaceae</named-content>
              </kwd></kwd-group><mixed-citation publication-type="journal"><person-group><name><surname>Wang</surname><given-names>Zhi-Qin</given-names></name><name><surname>Yang</surname><given-names>Zhi-Li</given-names></name><name><surname>Zhao</surname><given-names>Jing</given-names></name><name><surname>Ma</surname><given-names>Jin-Mei</given-names></name><name><surname>Tang</surname><given-names>De-Xiang</given-names></name><name><surname>Liang</surname><given-names>Zong-Li</given-names></name><name><surname>Li</surname><given-names>Jian-Hong</given-names></name><name><surname>Zhou</surname><given-names>Xin-Mao</given-names></name><name><surname>Yu</surname><given-names>Hong</given-names></name></person-group><article-title>﻿Taxonomy and phylogeny of entomopathogenic fungi from China—revealing two new genera and thirteen new species within <tp:taxon-name><tp:taxon-name-part taxon-name-part-type="family">Clavicipitaceae</tp:taxon-name-part></tp:taxon-name> (<tp:taxon-name><tp:taxon-name-part taxon-name-part-type="order">Hypocreales</tp:taxon-name-part></tp:taxon-name>, <tp:taxon-name><tp:taxon-name-part taxon-name-part-type="phylum">Ascomycota</tp:taxon-name-part></tp:taxon-name>)</article-title><source>MycoKeys</source><day>05</day><month>05</month><year>2025</year><volume>117</volume><fpage>121</fpage><lpage>169</lpage><pub-id pub-id-type="doi">10.3897/mycokeys.117.140577</pub-id></mixed-citation></tp:treatment-meta><tp:nomenclature><label>﻿</label><tp:taxon-name>
              <object-id xmlns:xlink="http://www.w3.org/1999/xlink" content-type="arpha" xlink:type="simple">93E82A44-C532-5CFD-B41A-07C133B368EE</object-id>
              <tp:taxon-name-part taxon-name-part-type="genus" reg="Moelleriella">Moelleriella</tp:taxon-name-part>
              <tp:taxon-name-part taxon-name-part-type="species" reg="jinghongensis">jinghongensis</tp:taxon-name-part>
              <object-id xmlns:xlink="http://www.w3.org/1999/xlink" content-type="mycobank" xlink:type="simple">851090</object-id>
            </tp:taxon-name><tp:taxon-authority>Hong Yu bis, Z.L. Yang, Z.Q. Wang &amp; J.M. Ma</tp:taxon-authority><tp:taxon-status xmlns:xlink="http://www.w3.org/1999/xlink" xlink:type="simple">sp. nov.</tp:taxon-status><xref ref-type="fig" rid="F5">Fig. 6</xref></tp:nomenclature><tp:treatment-sec sec-type="etymology" id="SECID0ECIHK"><title>Etymology.</title><p>Named after the location Jinghong City, where the species was collected.</p></tp:treatment-sec><tp:treatment-sec sec-type="material" id="SECID0EHIHK"><title>Type.</title><p>China • Yunnan Province, Jinghong City, Puwen Town, <named-content xmlns:xlink="http://www.w3.org/1999/xlink" content-type="dwc:verbatimCoordinates" xlink:type="simple"><named-content content-type="geo-json" specific-use="{&#34;type&#34;:&#34;Point&#34;,&#34;coordinates&#34;:[101.616667,22.866667]}" id="NCID0EQIHK" xlink:type="simple">22°52'N, 100°97'E</named-content></named-content>, alt. 1,020 m, found on the underside of living leaves of dicotyledonous plants, 3 August 2023, Hong Yu (<abbrev xmlns:xlink="http://www.w3.org/1999/xlink" xlink:title="Yunnan Herbal Herbarium" id="ABBRID0EVIHK" xlink:type="simple">YHH</abbrev> 2308025, holotype; <abbrev xmlns:xlink="http://www.w3.org/1999/xlink" xlink:title="Yunnan Fungal Culture Collection" id="ABBRID0EZIHK" xlink:type="simple">YFCC</abbrev> 23089312, ex-type).</p><fig id="F5" position="float" orientation="portrait"><object-id xmlns:xlink="http://www.w3.org/1999/xlink" content-type="doi" xlink:type="simple">10.3897/mycokeys.117.140577.figure6</object-id><object-id xmlns:xlink="http://www.w3.org/1999/xlink" content-type="arpha" xlink:type="simple">2B2B0D3B-2CD6-5D60-9B73-E3B6CE971A06</object-id><label>Figure 6.</label><caption><p><italic><tp:taxon-name><tp:taxon-name-part taxon-name-part-type="genus" reg="Moelleriella">Moelleriella</tp:taxon-name-part><tp:taxon-name-part taxon-name-part-type="species" reg="jinghongensis">jinghongensis</tp:taxon-name-part></tp:taxon-name></italic><bold>A, B</bold> teleomorphic stroma containing perithecia <bold>C</bold> immature stromata <bold>D</bold> perithecia <bold>E–G</bold> mature asci with developing asci <bold>H</bold> asci and part-spores <bold>I</bold> conidia <bold>J</bold> colonies obverse on <abbrev xmlns:xlink="http://www.w3.org/1999/xlink" xlink:title="potato dextrose agar" id="ABBRID0E5JHK" xlink:type="simple">PDA</abbrev> at 25 °C after 21 days. Scale bars: 1 mm (<bold>A–C</bold>); 200 µm (<bold>D</bold>); 50 µm (<bold>E–G</bold>); 25 µm (<bold>H</bold>); 20 µm (<bold>I</bold>); 1 mm (<bold>J</bold>).</p></caption><graphic xmlns:xlink="http://www.w3.org/1999/xlink" xlink:href="mycokeys-117-121-g006.jpg" position="float" orientation="portrait" xlink:type="simple" id="oo_1322704.jpg"><uri content-type="original_file" xlink:type="simple">https://binary.pensoft.net/fig/1322704</uri></graphic></fig></tp:treatment-sec><tp:treatment-sec sec-type="description" id="SECID0ETKHK"><title>Description.</title><p><bold>Teleomorph: <italic>Stromata</italic></bold> white, greyish white to yellowish white, pulvinate and slightly tuberculate, subglobose to globose, surface tomentose, 2.5–3.0 mm in diameter, slightly constricted or constricted at base, surrounded by thin hypothallus. Stromatal tissue dense <bold><italic>textura intricata</italic></bold>. <bold><italic>Perithecia</italic></bold> densely arranged in the stroma, completely embedded, obpyriform, numerous perithecia per mature stroma (&gt;15), 278–568 × 170–215 μm, ostioles usually not projecting and sometimes projecting, yellow to brown yellow. <bold><italic>Asci</italic></bold> cylindrical, 165–240 × 6.0–9.0 μm, asci caps umbonate, 3.5–5.2 μm thick. <bold><italic>Ascospores</italic></bold> initially filiform, dividing into part-spores that fusoid, acute at both ends, 10–14.5 × 2.5–3.7 μm. <bold>Anamorph</bold>: Not known.</p></tp:treatment-sec><tp:treatment-sec sec-type="description" id="SECID0ELLHK"><title>Culture characteristics.</title><p>Colonies on <abbrev xmlns:xlink="http://www.w3.org/1999/xlink" xlink:title="potato dextrose agar" id="ABBRID0ERLHK" xlink:type="simple">PDA</abbrev> slow-growing, attaining a diameter of 4.0–6.0 mm in 21 days at 25 °C. Stromatic colonies pale yellow, surface tomentose, slight depression in the center. No conidial masses were observed.</p></tp:treatment-sec><tp:treatment-sec sec-type="habitat" id="SECID0EVLHK"><title>Habitat.</title><p>On scale insects (<tp:taxon-name><tp:taxon-name-part taxon-name-part-type="family">Coccidae</tp:taxon-name-part></tp:taxon-name>, <tp:taxon-name><tp:taxon-name-part taxon-name-part-type="order">Hemiptera</tp:taxon-name-part></tp:taxon-name>) or whiteflies (<tp:taxon-name><tp:taxon-name-part taxon-name-part-type="family">Aleyrodidae</tp:taxon-name-part></tp:taxon-name>, <tp:taxon-name><tp:taxon-name-part taxon-name-part-type="suborder">Homoptera</tp:taxon-name-part></tp:taxon-name>), found on the underside of living leaves of dicotyledonous plants.</p></tp:treatment-sec><tp:treatment-sec sec-type="distribution" id="SECID0EPMHK"><title>Distribution.</title><p>China, Yunnan Province, Jinghong City.</p></tp:treatment-sec><tp:treatment-sec sec-type="material" id="SECID0EUMHK"><title>Other materials examined.</title><p>China • Yunnan Province, Jinghong City, Puwen Town, <named-content xmlns:xlink="http://www.w3.org/1999/xlink" content-type="dwc:verbatimCoordinates" xlink:type="simple"><named-content content-type="geo-json" specific-use="{&#34;type&#34;:&#34;Point&#34;,&#34;coordinates&#34;:[101.616667,22.866667]}" id="NCID0E4MHK" xlink:type="simple">22°52'N, 100°97'E</named-content></named-content>, alt. 1,020 m, found on the underside of living leaves of dicotyledonous plants, 3 August 2023, Hong Yu (<abbrev xmlns:xlink="http://www.w3.org/1999/xlink" xlink:title="Yunnan Herbal Herbarium" id="ABBRID0ECNHK" xlink:type="simple">YHH</abbrev> 2308026, paratype; <abbrev xmlns:xlink="http://www.w3.org/1999/xlink" xlink:title="Yunnan Fungal Culture Collection" id="ABBRID0EGNHK" xlink:type="simple">YFCC</abbrev> 23089313, ex-paratype); • Ibid., (<abbrev xmlns:xlink="http://www.w3.org/1999/xlink" xlink:title="Yunnan Herbal Herbarium" id="ABBRID0EKNHK" xlink:type="simple">YHH</abbrev> 2308027, <abbrev xmlns:xlink="http://www.w3.org/1999/xlink" xlink:title="Yunnan Herbal Herbarium" id="ABBRID0EONHK" xlink:type="simple">YHH</abbrev> 2308028).</p></tp:treatment-sec><tp:treatment-sec sec-type="notes" id="SECID0ESNHK"><title>Notes.</title><p>Phylogenetic analyses revealed that <italic><tp:taxon-name><tp:taxon-name-part taxon-name-part-type="genus" reg="Moelleriella">Moelleriella</tp:taxon-name-part><tp:taxon-name-part taxon-name-part-type="species" reg="jinghongensis">jinghongensis</tp:taxon-name-part></tp:taxon-name></italic> was closely related to <italic><tp:taxon-name><tp:taxon-name-part taxon-name-part-type="genus" reg="Moelleriella">M.</tp:taxon-name-part><tp:taxon-name-part taxon-name-part-type="species" reg="rhombispora">rhombispora</tp:taxon-name-part></tp:taxon-name></italic> and <italic><tp:taxon-name><tp:taxon-name-part taxon-name-part-type="genus" reg="Moelleriella">M.</tp:taxon-name-part><tp:taxon-name-part taxon-name-part-type="species" reg="yuanyangensis">yuanyangensis</tp:taxon-name-part></tp:taxon-name></italic>, with the latter being the sister species to <italic><tp:taxon-name><tp:taxon-name-part taxon-name-part-type="genus" reg="Moelleriella">M.</tp:taxon-name-part><tp:taxon-name-part taxon-name-part-type="species" reg="jinghongensis">jinghongensis</tp:taxon-name-part></tp:taxon-name></italic> (Fig. <xref ref-type="fig" rid="F14">1</xref>). However, in this study, only the teleomorphic stromata of <italic><tp:taxon-name><tp:taxon-name-part taxon-name-part-type="genus" reg="Moelleriella">M.</tp:taxon-name-part><tp:taxon-name-part taxon-name-part-type="species" reg="jinghongensis">jinghongensis</tp:taxon-name-part></tp:taxon-name></italic> and the anamorphic stromata of <italic><tp:taxon-name><tp:taxon-name-part taxon-name-part-type="genus" reg="Moelleriella">M.</tp:taxon-name-part><tp:taxon-name-part taxon-name-part-type="species" reg="yuanyangensis">yuanyangensis</tp:taxon-name-part></tp:taxon-name></italic> were collected, precluding a detailed morphological comparison between the two species. <italic><tp:taxon-name><tp:taxon-name-part taxon-name-part-type="genus" reg="Moelleriella">Moelleriella</tp:taxon-name-part><tp:taxon-name-part taxon-name-part-type="species" reg="jinghongensis">jinghongensis</tp:taxon-name-part></tp:taxon-name></italic> exhibited similarities to <italic><tp:taxon-name><tp:taxon-name-part taxon-name-part-type="genus" reg="Moelleriella">M.</tp:taxon-name-part><tp:taxon-name-part taxon-name-part-type="species" reg="rhombispora">rhombispora</tp:taxon-name-part></tp:taxon-name></italic> in terms of its dense stromatal tissue, embedded and densely arranged perithecia, cylindrical asci, and fusoid part-spores. Nevertheless, <italic><tp:taxon-name><tp:taxon-name-part taxon-name-part-type="genus" reg="Moelleriella">M.</tp:taxon-name-part><tp:taxon-name-part taxon-name-part-type="species" reg="jinghongensis">jinghongensis</tp:taxon-name-part></tp:taxon-name></italic> could be distinguished by its distinct stromatal color and size, narrower perithecia, and shorter asci-cap (<xref ref-type="bibr" rid="B10">Chaverri et al. 2008</xref>).</p></tp:treatment-sec><tp:treatment-sec><!--Section generated to contain objects referenced in tp:taxon-treatment.--><fig id="F14" position="float" orientation="portrait"><object-id xmlns:xlink="http://www.w3.org/1999/xlink" content-type="doi" xlink:type="simple">10.3897/mycokeys.117.140577.figure1</object-id><object-id xmlns:xlink="http://www.w3.org/1999/xlink" content-type="arpha" xlink:type="simple">CA6E4555-A92F-5D20-B9EC-EF9CDA0E09D7</object-id><label>Figure 1.</label><caption><p>Phylogenetic relationships of <tp:taxon-name><tp:taxon-name-part taxon-name-part-type="family">Clavicipitaceae</tp:taxon-name-part></tp:taxon-name> based on the maximum likelihood (<abbrev xmlns:xlink="http://www.w3.org/1999/xlink" xlink:title="maximum likelihood" id="ABBRID0E3TFK" xlink:type="simple">ML</abbrev>) and Bayesian inference (<abbrev xmlns:xlink="http://www.w3.org/1999/xlink" xlink:title="Bayesian inference" id="ABBRID0EAUFK" xlink:type="simple">BI</abbrev>) analysis using three-gene (<abbrev xmlns:xlink="http://www.w3.org/1999/xlink" xlink:title="large subunit nuclear ribosomal DNA" id="ABBRID0EEUFK" xlink:type="simple">nrLSU</abbrev>, <italic>tef</italic>-1<italic>α</italic>, and <italic>rpb</italic>1) sequences. The values of the <abbrev xmlns:xlink="http://www.w3.org/1999/xlink" xlink:title="maximum likelihood" id="ABBRID0EOUFK" xlink:type="simple">ML</abbrev> bootstrap proportions (≥ 70%) and the <abbrev xmlns:xlink="http://www.w3.org/1999/xlink" xlink:title="Bayesian inference" id="ABBRID0ESUFK" xlink:type="simple">BI</abbrev> posterior probability (≥ 0.70) are indicated at the nodes (BP/PP). The new taxa are highlighted in bold. Isolates representing ex-type material are marked with “<sup>T</sup>”.</p></caption><graphic xmlns:xlink="http://www.w3.org/1999/xlink" xlink:href="mycokeys-117-121-g001.jpg" position="float" orientation="portrait" xlink:type="simple" id="oo_1322699.jpg"><uri content-type="original_file" xlink:type="simple">https://binary.pensoft.net/fig/1322699</uri></graphic></fig></tp:treatment-sec><ref-list><ref id="B10"><mixed-citation xmlns:xlink="http://www.w3.org/1999/xlink" xlink:type="simple"><person-group><name name-style="western"><surname>Chaverri</surname><given-names>P</given-names></name><name name-style="western"><surname>Liu</surname><given-names>M</given-names></name><name name-style="western"><surname>Hodge</surname><given-names>KT</given-names></name></person-group> (<year>2008</year>) <article-title>A monograph of the entomopathogenic genera <italic><tp:taxon-name><tp:taxon-name-part taxon-name-part-type="genus">Hypocrella</tp:taxon-name-part></tp:taxon-name></italic>, <italic><tp:taxon-name><tp:taxon-name-part taxon-name-part-type="genus">Moelleriella</tp:taxon-name-part></tp:taxon-name></italic>, and <italic><tp:taxon-name><tp:taxon-name-part taxon-name-part-type="genus">Samuelsia</tp:taxon-name-part></tp:taxon-name></italic> gen. nov. (<tp:taxon-name><tp:taxon-name-part taxon-name-part-type="phylum">Ascomycota</tp:taxon-name-part></tp:taxon-name>, <tp:taxon-name><tp:taxon-name-part taxon-name-part-type="order">Hypocreales</tp:taxon-name-part></tp:taxon-name>, <tp:taxon-name><tp:taxon-name-part taxon-name-part-type="family">Clavicipitaceae</tp:taxon-name-part></tp:taxon-name>), and their aschersonia-like anamorphs in the Neotropics.</article-title><source>Studies in Mycology</source><volume>60</volume>: <fpage>1</fpage>–<lpage>66</lpage>. <ext-link xlink:href="10.3114/sim.2008.60.01" ext-link-type="doi" xlink:type="simple">https://doi.org/10.3114/sim.2008.60.01</ext-link></mixed-citation></ref></ref-list></tp:taxon-treatment>
