# Supplementary material for: ﻿Taxonomy and phylogeny of entomopathogenic fungi from China—revealing two new genera and thirteen new species within Clavicipitaceae (Hypocreales, Ascomycota)
Source: MycoKeys. 2025 May 5;117:121–69. doi: 10.3897/mycokeys.117.140577 (PMC12070072; doi:10.3897/mycokeys.117.140577)
Supplement: XML Treatment for Moelleriella multiperitheciata [file mycokeys.117.140577-treatment6.xml]

<!DOCTYPE tp:taxon-treatment
  PUBLIC "-//TaxonX//DTD Taxonomic Treatment Publishing DTD v0 20100105//EN" "tax-treatment-NSO.dtd">
<tp:taxon-treatment xmlns:tp="http://www.plazi.org/taxpub"><tp:treatment-meta><kwd-group><label>Taxon classification</label><kwd>
                <named-content content-type="kingdom">Fungi</named-content>
              </kwd><kwd>
                <named-content content-type="order">Hypocreales</named-content>
              </kwd><kwd>
                <named-content content-type="family">Clavicipitaceae</named-content>
              </kwd></kwd-group><mixed-citation publication-type="journal"><person-group><name><surname>Wang</surname><given-names>Zhi-Qin</given-names></name><name><surname>Yang</surname><given-names>Zhi-Li</given-names></name><name><surname>Zhao</surname><given-names>Jing</given-names></name><name><surname>Ma</surname><given-names>Jin-Mei</given-names></name><name><surname>Tang</surname><given-names>De-Xiang</given-names></name><name><surname>Liang</surname><given-names>Zong-Li</given-names></name><name><surname>Li</surname><given-names>Jian-Hong</given-names></name><name><surname>Zhou</surname><given-names>Xin-Mao</given-names></name><name><surname>Yu</surname><given-names>Hong</given-names></name></person-group><article-title>﻿Taxonomy and phylogeny of entomopathogenic fungi from China—revealing two new genera and thirteen new species within <tp:taxon-name><tp:taxon-name-part taxon-name-part-type="family">Clavicipitaceae</tp:taxon-name-part></tp:taxon-name> (<tp:taxon-name><tp:taxon-name-part taxon-name-part-type="order">Hypocreales</tp:taxon-name-part></tp:taxon-name>, <tp:taxon-name><tp:taxon-name-part taxon-name-part-type="phylum">Ascomycota</tp:taxon-name-part></tp:taxon-name>)</article-title><source>MycoKeys</source><day>05</day><month>05</month><year>2025</year><volume>117</volume><fpage>121</fpage><lpage>169</lpage><pub-id pub-id-type="doi">10.3897/mycokeys.117.140577</pub-id></mixed-citation></tp:treatment-meta><tp:nomenclature><label>﻿</label><tp:taxon-name>
              <object-id xmlns:xlink="http://www.w3.org/1999/xlink" content-type="arpha" xlink:type="simple">7CBA8D89-B930-510A-8AE6-BFC85869F832</object-id>
              <tp:taxon-name-part taxon-name-part-type="genus" reg="Moelleriella">Moelleriella</tp:taxon-name-part>
              <tp:taxon-name-part taxon-name-part-type="species" reg="multiperitheciata">multiperitheciata</tp:taxon-name-part>
              <object-id xmlns:xlink="http://www.w3.org/1999/xlink" content-type="mycobank" xlink:type="simple">851091</object-id>
            </tp:taxon-name><tp:taxon-authority>Hong Yu bis, Z.L. Yang, Z.Q. Wang &amp; J.M. Ma</tp:taxon-authority><tp:taxon-status xmlns:xlink="http://www.w3.org/1999/xlink" xlink:type="simple">sp. nov.</tp:taxon-status><xref ref-type="fig" rid="F6">Fig. 7</xref></tp:nomenclature><tp:treatment-sec sec-type="etymology" id="SECID0ERSHK"><title>Etymology.</title><p><italic><tp:taxon-name><tp:taxon-name-part taxon-name-part-type="genus" reg="Moelleriella"/><tp:taxon-name-part taxon-name-part-type="species" reg="multiperitheciata">multiperitheciata</tp:taxon-name-part></tp:taxon-name></italic>, indicating that the number of perithecia was very much from the mature specimens; “<italic>multi</italic>” means plenty of perithecia.</p><fig id="F6" position="float" orientation="portrait"><object-id xmlns:xlink="http://www.w3.org/1999/xlink" content-type="doi" xlink:type="simple">10.3897/mycokeys.117.140577.figure7</object-id><object-id xmlns:xlink="http://www.w3.org/1999/xlink" content-type="arpha" xlink:type="simple">D077A966-BA87-5481-8EC7-862968706D66</object-id><label>Figure 7.</label><caption><p><italic><tp:taxon-name><tp:taxon-name-part taxon-name-part-type="genus" reg="Moelleriella">Moelleriella</tp:taxon-name-part><tp:taxon-name-part taxon-name-part-type="species" reg="multiperitheciata">multiperitheciata</tp:taxon-name-part></tp:taxon-name></italic><bold>A, B</bold> teleomorphic stroma containing perithecia <bold>C</bold> anamorphic stroma containing conidiomata <bold>D</bold> perithecia <bold>E–G</bold> mature asci with developing asci <bold>H</bold> part-spores <bold>I</bold> Section of stroma showing conidiomata <bold>J</bold> paraphyses <bold>K</bold> conidia <bold>L</bold> colonies obverse on <abbrev xmlns:xlink="http://www.w3.org/1999/xlink" xlink:title="potato dextrose agar" id="ABBRID0EIUHK" xlink:type="simple">PDA</abbrev> at 25 °C after 21 days <bold>M</bold> colonies reverse on <abbrev xmlns:xlink="http://www.w3.org/1999/xlink" xlink:title="potato dextrose agar" id="ABBRID0EOUHK" xlink:type="simple">PDA</abbrev> at 25 °C after 21 days. Scale bars: 1 mm (<bold>A, B</bold>); 500 µm (<bold>C</bold>); 200 µm (<bold>D</bold>); 50 µm (<bold>E–F</bold>); 25 µm (<bold>G</bold>); 10 µm (<bold>H</bold>); 200 µm (<bold>I</bold>); 20 µm (<bold>J–K</bold>); 1 mm (<bold>L–M</bold>).</p></caption><graphic xmlns:xlink="http://www.w3.org/1999/xlink" xlink:href="mycokeys-117-121-g007.jpg" position="float" orientation="portrait" xlink:type="simple" id="oo_1322705.jpg"><uri content-type="original_file" xlink:type="simple">https://binary.pensoft.net/fig/1322705</uri></graphic></fig></tp:treatment-sec><tp:treatment-sec sec-type="diagnosis" id="SECID0EJVHK"><title>Diagnosis.</title><p>Similar to <italic><tp:taxon-name><tp:taxon-name-part taxon-name-part-type="genus" reg="Moelleriella">Moelleriella</tp:taxon-name-part><tp:taxon-name-part taxon-name-part-type="species" reg="phukhiaoensis">phukhiaoensis</tp:taxon-name-part></tp:taxon-name></italic> in having flask-shaped perithecia and cylindrical part-spores, <italic><tp:taxon-name><tp:taxon-name-part taxon-name-part-type="genus" reg="Moelleriella">M.</tp:taxon-name-part><tp:taxon-name-part taxon-name-part-type="species" reg="multiperitheciata">multiperitheciata</tp:taxon-name-part></tp:taxon-name></italic> could be distinguished by its smaller perithecia, smaller asci, and smaller conidia.</p></tp:treatment-sec><tp:treatment-sec sec-type="material" id="SECID0EFWHK"><title>Type.</title><p>China • Yunnan Province, Pu’er City, Nandaohe Village, Yeyatang, <named-content xmlns:xlink="http://www.w3.org/1999/xlink" content-type="dwc:verbatimCoordinates" xlink:type="simple"><named-content content-type="geo-json" specific-use="{&#34;type&#34;:&#34;Point&#34;,&#34;coordinates&#34;:[101.650000,23.000000]}" id="NCID0EOWHK" xlink:type="simple">22°60'N, 100°99'E</named-content></named-content>, alt. 1,000 m, found on the leaves that have fallen to the ground and the underside of living leaves of dicotyledonous plants, 3 August 2023, Hong Yu (<abbrev xmlns:xlink="http://www.w3.org/1999/xlink" xlink:title="Yunnan Herbal Herbarium" id="ABBRID0ETWHK" xlink:type="simple">YHH</abbrev> 2308010, holotype; <abbrev xmlns:xlink="http://www.w3.org/1999/xlink" xlink:title="Yunnan Fungal Culture Collection" id="ABBRID0EXWHK" xlink:type="simple">YFCC</abbrev> 23089307, ex-type).</p></tp:treatment-sec><tp:treatment-sec sec-type="description" id="SECID0E2WHK"><title>Description.</title><p><bold>Teleomorph: <italic>Stromata</italic></bold> pulvinate, mature stromata have a larger bulgeis, immature stromata slightly convex, hemi-globose with a hemispheric central region abruptly attenuating and towards the edge, or scutate, yellow white when mature, yellow to orange yellow when immature, 3.3–3.8 mm in diameter, surface smooth, without hypothallus. <bold><italic>Perithecia</italic></bold> densely arranged in stromata, numerous perithecia per mature stroma (&gt;220), fully embedded, flask-shaped, 285–435 × 90–155 μm, ostioles not projecting, yellowish brown. <bold><italic>Asci</italic></bold> cylindrical, 90–145 × 3.0–6.0 μm, caps 3.5–5.0 μm thick. <bold><italic>Ascospores</italic></bold> initially filiform, dividing into part-spores. <bold><italic>Part-spores</italic></bold> cylindrical with rounded ends, 4.5–11 × 1.8–2.8 μm. <bold>Anamorph</bold>: (The teleomorph and anamorph are not found in the same stroma.) <bold><italic>Stromata</italic></bold> on natural substrate usually pulvinate, surface tomentose, yellow, 1.1–1.8 mm in diameter. <bold><italic>Conidiomata</italic></bold> scattered in stromata, numerous conidiomata per stroma (&gt;60). In section, the conidioma subglobose to globose, 86–206 × 38–97 μm. <bold><italic>Conidial masses</italic></bold> orange yellow in stromata central, with a yellow-green in the periphery. With phialides formed in a thick compact palisade, phialides cylindrical, 5.0–13 μm long. <bold><italic>Conidia</italic></bold> unicellular, hyaline, smooth, fusiform with acute ends, 10–13.6 × 1.6–3.0 μm. <bold><italic>Paraphyses</italic></bold> present, linear, filiform, up to 160 µm long.</p></tp:treatment-sec><tp:treatment-sec sec-type="description" id="SECID0ECYHK"><title>Culture characteristics.</title><p>Colonies on <abbrev xmlns:xlink="http://www.w3.org/1999/xlink" xlink:title="potato dextrose agar" id="ABBRID0EIYHK" xlink:type="simple">PDA</abbrev> slow-growing, attaining a diameter of 10–13 mm in 21 days at 25 °C. Stromatic colonies white, pale yellow to greyish green, surface tomentose. Colony reverse side sepia and pale orange at the margin.</p></tp:treatment-sec><tp:treatment-sec sec-type="habitat" id="SECID0EMYHK"><title>Habitat.</title><p>On scale insects (<tp:taxon-name><tp:taxon-name-part taxon-name-part-type="family">Coccidae</tp:taxon-name-part></tp:taxon-name>, <tp:taxon-name><tp:taxon-name-part taxon-name-part-type="order">Hemiptera</tp:taxon-name-part></tp:taxon-name>) and whiteflies (<tp:taxon-name><tp:taxon-name-part taxon-name-part-type="family">Aleyrodidae</tp:taxon-name-part></tp:taxon-name>, <tp:taxon-name><tp:taxon-name-part taxon-name-part-type="suborder">Homoptera</tp:taxon-name-part></tp:taxon-name>), found on leaves that have fallen to the ground and the underside of living leaves of dicotyledonous plants.</p></tp:treatment-sec><tp:treatment-sec sec-type="distribution" id="SECID0EGZHK"><title>Distribution.</title><p>China, Yunnan Province, Pu’er City.</p></tp:treatment-sec><tp:treatment-sec sec-type="material" id="SECID0ELZHK"><title>Other materials examined.</title><p>China • Yunnan Province, Pu’er City, Nandaohe Village, Yeyatang, <named-content xmlns:xlink="http://www.w3.org/1999/xlink" content-type="dwc:verbatimCoordinates" xlink:type="simple"><named-content content-type="geo-json" specific-use="{&#34;type&#34;:&#34;Point&#34;,&#34;coordinates&#34;:[101.650000,23.000000]}" id="NCID0EUZHK" xlink:type="simple">22°60'N, 100°99'E</named-content></named-content>, alt. 1,000 m, found on the leaves that have fallen to the ground and the underside of living leaves of dicotyledonous plants, 3 August 2023, Hong Yu (<abbrev xmlns:xlink="http://www.w3.org/1999/xlink" xlink:title="Yunnan Herbal Herbarium" id="ABBRID0EZZHK" xlink:type="simple">YHH</abbrev> 2308011, paratype; <abbrev xmlns:xlink="http://www.w3.org/1999/xlink" xlink:title="Yunnan Fungal Culture Collection" id="ABBRID0E4ZHK" xlink:type="simple">YFCC</abbrev> 22109308, ex-paratype); • Ibid., (<abbrev xmlns:xlink="http://www.w3.org/1999/xlink" xlink:title="Yunnan Herbal Herbarium" id="ABBRID0EB1HK" xlink:type="simple">YHH</abbrev> 2308012, <abbrev xmlns:xlink="http://www.w3.org/1999/xlink" xlink:title="Yunnan Herbal Herbarium" id="ABBRID0EF1HK" xlink:type="simple">YHH</abbrev> 2308013, <abbrev xmlns:xlink="http://www.w3.org/1999/xlink" xlink:title="Yunnan Herbal Herbarium" id="ABBRID0EJ1HK" xlink:type="simple">YHH</abbrev> 2308014, <abbrev xmlns:xlink="http://www.w3.org/1999/xlink" xlink:title="Yunnan Herbal Herbarium" id="ABBRID0EN1HK" xlink:type="simple">YHH</abbrev> 230815, <abbrev xmlns:xlink="http://www.w3.org/1999/xlink" xlink:title="Yunnan Herbal Herbarium" id="ABBRID0ER1HK" xlink:type="simple">YHH</abbrev> 2308016; <abbrev xmlns:xlink="http://www.w3.org/1999/xlink" xlink:title="Yunnan Fungal Culture Collection" id="ABBRID0EV1HK" xlink:type="simple">YFCC</abbrev> 22109309, living culture). China • Yunnan Province, Pu’er City, Simao District, Meizihu Park, <named-content xmlns:xlink="http://www.w3.org/1999/xlink" content-type="dwc:verbatimCoordinates" xlink:type="simple"><named-content content-type="geo-json" specific-use="{&#34;type&#34;:&#34;Point&#34;,&#34;coordinates&#34;:[101.600000,23.183333]}" id="NCID0E31HK" xlink:type="simple">22°71'N, 100°96'E</named-content></named-content>, alt. 1,329 m, 3 August 2023, Hong Yu (<abbrev xmlns:xlink="http://www.w3.org/1999/xlink" xlink:title="Yunnan Herbal Herbarium" id="ABBRID0EB2HK" xlink:type="simple">YHH</abbrev> 2308032). China • Yunnan Province, Pu’er City, Simao District, Xinfang Reservoir, <named-content xmlns:xlink="http://www.w3.org/1999/xlink" content-type="dwc:verbatimCoordinates" xlink:type="simple"><named-content content-type="geo-json" specific-use="{&#34;type&#34;:&#34;Point&#34;,&#34;coordinates&#34;:[101.583333,23.183333]}" id="NCID0EI2HK" xlink:type="simple">22°71’ N, 100°95’ E</named-content></named-content>, alt. 1,329 m, 2 August 2023, Hong Yu (<abbrev xmlns:xlink="http://www.w3.org/1999/xlink" xlink:title="Yunnan Herbal Herbarium" id="ABBRID0EN2HK" xlink:type="simple">YHH</abbrev> 2308033, <abbrev xmlns:xlink="http://www.w3.org/1999/xlink" xlink:title="Yunnan Herbal Herbarium" id="ABBRID0ER2HK" xlink:type="simple">YHH</abbrev> 2308034).</p></tp:treatment-sec><tp:treatment-sec sec-type="notes" id="SECID0EV2HK"><title>Notes.</title><p>Phylogenetic analyses revealed that <italic><tp:taxon-name><tp:taxon-name-part taxon-name-part-type="genus" reg="Moelleriella">Moelleriella</tp:taxon-name-part><tp:taxon-name-part taxon-name-part-type="species" reg="multiperitheciata">multiperitheciata</tp:taxon-name-part></tp:taxon-name></italic> was clustered within the Effuse clade and was a sister species to <italic><tp:taxon-name><tp:taxon-name-part taxon-name-part-type="genus" reg="Moelleriella">M.</tp:taxon-name-part><tp:taxon-name-part taxon-name-part-type="species" reg="phukhiaoensis">phukhiaoensis</tp:taxon-name-part></tp:taxon-name></italic> (Fig. <xref ref-type="fig" rid="F14">1</xref>). Both species exhibited embedded, flask-shaped perithecia, cylindrical part-spores, and paraphyses. However, <italic><tp:taxon-name><tp:taxon-name-part taxon-name-part-type="genus" reg="Moelleriella">M.</tp:taxon-name-part><tp:taxon-name-part taxon-name-part-type="species" reg="multiperitheciata">multiperitheciata</tp:taxon-name-part></tp:taxon-name></italic> could be differentiated from <italic><tp:taxon-name><tp:taxon-name-part taxon-name-part-type="genus" reg="Moelleriella">M.</tp:taxon-name-part><tp:taxon-name-part taxon-name-part-type="species" reg="phukhiaoensis">phukhiaoensis</tp:taxon-name-part></tp:taxon-name></italic> by its yellowish-brown coloration, non-projecting ostioles, fewer perithecia per mature stroma, smaller perithecia (285–435 × 90–155 μm vs. 400–520 × 150–200 μm), smaller asci (90–145 × 3.0–6.0 μm vs. 195–220 × 8.0–12 μm), smaller conidiomata (86–206 × 38–97 μm vs. 430 × 100 μm), smaller conidia (10–13.6 × 1.6–3.0 μm vs. 16–17 × 2.5–3.5 μm), and longer paraphyses (up to 160 μm vs. up to 90 μm) (<xref ref-type="bibr" rid="B40">Li et al. 2016</xref>). Ecologically, <italic><tp:taxon-name><tp:taxon-name-part taxon-name-part-type="genus" reg="Moelleriella">M.</tp:taxon-name-part><tp:taxon-name-part taxon-name-part-type="species" reg="multiperitheciata">multiperitheciata</tp:taxon-name-part></tp:taxon-name></italic> was frequently observed on fallen leaves and the undersides of living leaves of dicotyledonous plants, whereas <italic><tp:taxon-name><tp:taxon-name-part taxon-name-part-type="genus" reg="Moelleriella">M.</tp:taxon-name-part><tp:taxon-name-part taxon-name-part-type="species" reg="phukhiaoensis">phukhiaoensis</tp:taxon-name-part></tp:taxon-name></italic> was typically found on the undersides of living leaves of dicotyledonous plants.</p></tp:treatment-sec><tp:treatment-sec><!--Section generated to contain objects referenced in tp:taxon-treatment.--><fig id="F14" position="float" orientation="portrait"><object-id xmlns:xlink="http://www.w3.org/1999/xlink" content-type="doi" xlink:type="simple">10.3897/mycokeys.117.140577.figure1</object-id><object-id xmlns:xlink="http://www.w3.org/1999/xlink" content-type="arpha" xlink:type="simple">CA6E4555-A92F-5D20-B9EC-EF9CDA0E09D7</object-id><label>Figure 1.</label><caption><p>Phylogenetic relationships of <tp:taxon-name><tp:taxon-name-part taxon-name-part-type="family">Clavicipitaceae</tp:taxon-name-part></tp:taxon-name> based on the maximum likelihood (<abbrev xmlns:xlink="http://www.w3.org/1999/xlink" xlink:title="maximum likelihood" id="ABBRID0E3TFK" xlink:type="simple">ML</abbrev>) and Bayesian inference (<abbrev xmlns:xlink="http://www.w3.org/1999/xlink" xlink:title="Bayesian inference" id="ABBRID0EAUFK" xlink:type="simple">BI</abbrev>) analysis using three-gene (<abbrev xmlns:xlink="http://www.w3.org/1999/xlink" xlink:title="large subunit nuclear ribosomal DNA" id="ABBRID0EEUFK" xlink:type="simple">nrLSU</abbrev>, <italic>tef</italic>-1<italic>α</italic>, and <italic>rpb</italic>1) sequences. The values of the <abbrev xmlns:xlink="http://www.w3.org/1999/xlink" xlink:title="maximum likelihood" id="ABBRID0EOUFK" xlink:type="simple">ML</abbrev> bootstrap proportions (≥ 70%) and the <abbrev xmlns:xlink="http://www.w3.org/1999/xlink" xlink:title="Bayesian inference" id="ABBRID0ESUFK" xlink:type="simple">BI</abbrev> posterior probability (≥ 0.70) are indicated at the nodes (BP/PP). The new taxa are highlighted in bold. Isolates representing ex-type material are marked with “<sup>T</sup>”.</p></caption><graphic xmlns:xlink="http://www.w3.org/1999/xlink" xlink:href="mycokeys-117-121-g001.jpg" position="float" orientation="portrait" xlink:type="simple" id="oo_1322699.jpg"><uri content-type="original_file" xlink:type="simple">https://binary.pensoft.net/fig/1322699</uri></graphic></fig></tp:treatment-sec><ref-list><ref id="B40"><mixed-citation xmlns:xlink="http://www.w3.org/1999/xlink" xlink:type="simple"><person-group><name name-style="western"><surname>Li</surname><given-names>GJ</given-names></name><name name-style="western"><surname>Hyde</surname><given-names>KD</given-names></name><name name-style="western"><surname>Zhao</surname><given-names>RL</given-names></name><name name-style="western"><surname>Hongsanan</surname><given-names>S</given-names></name><name name-style="western"><surname>Abdel-Aziz</surname><given-names>FA</given-names></name><name name-style="western"><surname>Abdel-Wahab</surname><given-names>MA</given-names></name><name name-style="western"><surname>Alvarado</surname><given-names>P</given-names></name><name name-style="western"><surname>Alves-Silva</surname><given-names>G</given-names></name><name name-style="western"><surname>Ammirati</surname><given-names>JF</given-names></name><name name-style="western"><surname>Ariyawansa</surname><given-names>HA</given-names></name><name name-style="western"><surname>Baghela</surname><given-names>A</given-names></name><name name-style="western"><surname>Bahkali</surname><given-names>AH</given-names></name><name name-style="western"><surname>Beug</surname><given-names>M</given-names></name><name name-style="western"><surname>Bhat</surname><given-names>DJ</given-names></name><name name-style="western"><surname>Bojantchev</surname><given-names>D</given-names></name><name name-style="western"><surname>Boonpratuang</surname><given-names>T</given-names></name><name name-style="western"><surname>Bulgakov</surname><given-names>TS</given-names></name><name name-style="western"><surname>Camporesi</surname><given-names>E</given-names></name><name name-style="western"><surname>Boro</surname><given-names>MC</given-names></name><name name-style="western"><surname>Ceska</surname><given-names>O</given-names></name><name name-style="western"><surname>Chakraborty</surname><given-names>D</given-names></name><name name-style="western"><surname>Chen</surname><given-names>JJ</given-names></name><name name-style="western"><surname>Chethana</surname><given-names>KWT</given-names></name><name name-style="western"><surname>Chomnunti</surname><given-names>P</given-names></name><name name-style="western"><surname>Consiglio</surname><given-names>G</given-names></name><name name-style="western"><surname>Cui</surname><given-names>BK</given-names></name><name name-style="western"><surname>Dai</surname><given-names>DQ</given-names></name><name name-style="western"><surname>Dai</surname><given-names>YC</given-names></name><name name-style="western"><surname>Daranagama</surname><given-names>DA</given-names></name><name name-style="western"><surname>Das</surname><given-names>K</given-names></name><name name-style="western"><surname>Dayarathne</surname><given-names>MC</given-names></name><name name-style="western"><surname>Crop</surname><given-names>ED</given-names></name><name name-style="western"><surname>Oliveira</surname><given-names>RJVD</given-names></name><name name-style="western"><surname>Souza</surname><given-names>CAF</given-names></name><name name-style="western"><surname>Souza</surname><given-names>JI</given-names></name><name name-style="western"><surname>Dentinger</surname><given-names>BTM</given-names></name><name name-style="western"><surname>Dissanayake</surname><given-names>AJ</given-names></name><name name-style="western"><surname>Doilom</surname><given-names>M</given-names></name><name name-style="western"><surname>Drechsler-Santos</surname><given-names>ER</given-names></name><name name-style="western"><surname>Ghobad-Nejhad</surname><given-names>M</given-names></name><name name-style="western"><surname>Gilmore</surname><given-names>SP</given-names></name><name name-style="western"><surname>Góes-Neto</surname><given-names>A</given-names></name><name name-style="western"><surname>Gorczak</surname><given-names>M</given-names></name><name name-style="western"><surname>Haitjema</surname><given-names>CH</given-names></name><name name-style="western"><surname>Hapuarachchi</surname><given-names>KK</given-names></name><name name-style="western"><surname>Hashimoto</surname><given-names>A</given-names></name><name name-style="western"><surname>He</surname><given-names>MQ</given-names></name><name name-style="western"><surname>Henske</surname><given-names>JK</given-names></name><name name-style="western"><surname>Hirayama</surname><given-names>K</given-names></name><name name-style="western"><surname>Iribarren</surname><given-names>MJ</given-names></name><name name-style="western"><surname>Jayasiri</surname><given-names>SC</given-names></name><name name-style="western"><surname>Jayawardena</surname><given-names>RS</given-names></name><name name-style="western"><surname>Jeon</surname><given-names>SJ</given-names></name><name name-style="western"><surname>Jerônimo</surname><given-names>GH</given-names></name><name name-style="western"><surname>Jesus</surname><given-names>AL</given-names></name><name name-style="western"><surname>Jones</surname><given-names>EBG</given-names></name><name name-style="western"><surname>Kang</surname><given-names>JC</given-names></name><name name-style="western"><surname>Karunarathna</surname><given-names>SC</given-names></name><name name-style="western"><surname>Kirk</surname><given-names>PM</given-names></name><name name-style="western"><surname>Konta</surname><given-names>S</given-names></name><name name-style="western"><surname>Kuhnert</surname><given-names>E</given-names></name><name name-style="western"><surname>Langer</surname><given-names>E</given-names></name><name name-style="western"><surname>Lee</surname><given-names>HS</given-names></name><name name-style="western"><surname>Lee</surname><given-names>HB</given-names></name><name name-style="western"><surname>Li</surname><given-names>WJ</given-names></name><name name-style="western"><surname>Li</surname><given-names>XH</given-names></name><name name-style="western"><surname>Liimatainen</surname><given-names>K</given-names></name><name name-style="western"><surname>Lima</surname><given-names>DX</given-names></name><name name-style="western"><surname>Lin</surname><given-names>CG</given-names></name><name name-style="western"><surname>Liu</surname><given-names>JK</given-names></name><name name-style="western"><surname>Liu</surname><given-names>XZ</given-names></name><name name-style="western"><surname>Liu</surname><given-names>ZY</given-names></name><name name-style="western"><surname>Luangsa-ard</surname><given-names>JJ</given-names></name><name name-style="western"><surname>Lücking</surname><given-names>R</given-names></name><name name-style="western"><surname>Lumbsch</surname><given-names>HT</given-names></name><name name-style="western"><surname>Lumyong</surname><given-names>S</given-names></name><name name-style="western"><surname>Leaño</surname><given-names>EM</given-names></name><name name-style="western"><surname>Marano</surname><given-names>AV</given-names></name><name name-style="western"><surname>Matsumura</surname><given-names>M</given-names></name><name name-style="western"><surname>McKenzie</surname><given-names>EHC</given-names></name><name name-style="western"><surname>Mongkolsamrit</surname><given-names>S</given-names></name><name name-style="western"><surname>Mortimer</surname><given-names>PE</given-names></name><name name-style="western"><surname>Nguyen</surname><given-names>TTT</given-names></name><name name-style="western"><surname>Niskanen</surname><given-names>T</given-names></name><name name-style="western"><surname>Norphanphoun</surname><given-names>C</given-names></name><name name-style="western"><surname>O’Malley</surname><given-names>MA</given-names></name><name name-style="western"><surname>Parnmen</surname><given-names>S</given-names></name><name name-style="western"><surname>Pawłowska</surname><given-names>J</given-names></name><name name-style="western"><surname>Perera</surname><given-names>RH</given-names></name><name name-style="western"><surname>Phookamsak</surname><given-names>R</given-names></name><name name-style="western"><surname>Phukhamsakda</surname><given-names>C</given-names></name><name name-style="western"><surname>Pires-Zottarelli</surname><given-names>CLA</given-names></name><name name-style="western"><surname>Raspé</surname><given-names>O</given-names></name><name name-style="western"><surname>Reck</surname><given-names>MA</given-names></name><name name-style="western"><surname>Rocha</surname><given-names>SCO</given-names></name><name name-style="western"><surname>Santiago</surname><given-names>ALCMA</given-names></name><name name-style="western"><surname>Senanayake</surname><given-names>IC</given-names></name><name name-style="western"><surname>Setti</surname><given-names>L</given-names></name><name name-style="western"><surname>Shang</surname><given-names>QJ</given-names></name><name name-style="western"><surname>Singh</surname><given-names>SK</given-names></name><name name-style="western"><surname>Sir</surname><given-names>EB</given-names></name><name name-style="western"><surname>Solomon</surname><given-names>KV</given-names></name><name name-style="western"><surname>Song</surname><given-names>J</given-names></name><name name-style="western"><surname>Srikitikulchai</surname><given-names>P</given-names></name><name name-style="western"><surname>Stadler</surname><given-names>M</given-names></name><name name-style="western"><surname>Suetrong</surname><given-names>S</given-names></name><name name-style="western"><surname>Takahashi</surname><given-names>H</given-names></name><name name-style="western"><surname>Takahashi</surname><given-names>T</given-names></name><name name-style="western"><surname>Tanaka</surname><given-names>K</given-names></name><name name-style="western"><surname>Tang</surname><given-names>LP</given-names></name><name name-style="western"><surname>Thambugala</surname><given-names>KM</given-names></name><name name-style="western"><surname>Thanakitpipattana</surname><given-names>D</given-names></name><name name-style="western"><surname>Theodorou</surname><given-names>MK</given-names></name><name name-style="western"><surname>Thongbai</surname><given-names>B</given-names></name><name name-style="western"><surname>Thummarukcharoen</surname><given-names>T</given-names></name><name name-style="western"><surname>Tian</surname><given-names>Q</given-names></name><name name-style="western"><surname>Tibpromma</surname><given-names>S</given-names></name><name name-style="western"><surname>Verbeken</surname><given-names>A</given-names></name><name name-style="western"><surname>Vizzini</surname><given-names>A</given-names></name><name name-style="western"><surname>Vlasák</surname><given-names>J</given-names></name><name name-style="western"><surname>Voigt</surname><given-names>K</given-names></name><name name-style="western"><surname>Wanasinghe</surname><given-names>DN</given-names></name><name name-style="western"><surname>Wang</surname><given-names>Y</given-names></name><name name-style="western"><surname>Weerakoon</surname><given-names>G</given-names></name><name name-style="western"><surname>Wen</surname><given-names>HA</given-names></name><name name-style="western"><surname>Wen</surname><given-names>TC</given-names></name><name name-style="western"><surname>Wijayawardene</surname><given-names>NN</given-names></name><name name-style="western"><surname>Wongkanoun</surname><given-names>S</given-names></name><name name-style="western"><surname>Wrzosek</surname><given-names>M</given-names></name><name name-style="western"><surname>Xiao</surname><given-names>YP</given-names></name><name name-style="western"><surname>Xu</surname><given-names>JC</given-names></name><name name-style="western"><surname>Yan</surname><given-names>JY</given-names></name><name name-style="western"><surname>Yang</surname><given-names>J</given-names></name><name name-style="western"><surname>Yang</surname><given-names>SD</given-names></name><name name-style="western"><surname>Hu</surname><given-names>Y</given-names></name><name name-style="western"><surname>Zhang</surname><given-names>JF</given-names></name><name name-style="western"><surname>Zhao</surname><given-names>J</given-names></name><name name-style="western"><surname>Zhou</surname><given-names>LW</given-names></name><name name-style="western"><surname>Peršoh</surname><given-names>D</given-names></name><name name-style="western"><surname>Phillips</surname><given-names>AJL</given-names></name><name name-style="western"><surname>Maharachchikumbura</surname><given-names>SS</given-names></name></person-group> (<year>2016</year>) <article-title>Fungal diversity notes 253–366: taxonomic and phylogenetic contributions to fungal taxa.</article-title><source>Fungal Diversity</source><volume>78</volume>: <fpage>1</fpage>–<lpage>237</lpage>. <ext-link xlink:href="10.1007/s13225-016-0366-9" ext-link-type="doi" xlink:type="simple">https://doi.org/10.1007/s13225-016-0366-9</ext-link></mixed-citation></ref></ref-list></tp:taxon-treatment>
