# Supplementary material for: ﻿Taxonomy and phylogeny of entomopathogenic fungi from China—revealing two new genera and thirteen new species within Clavicipitaceae (Hypocreales, Ascomycota)
Source: MycoKeys. 2025 May 5;117:121–69. doi: 10.3897/mycokeys.117.140577 (PMC12070072; doi:10.3897/mycokeys.117.140577)
Supplement: XML Treatment for Moelleriella pseudothanathonensis [file mycokeys.117.140577-treatment7.xml]

<!DOCTYPE tp:taxon-treatment
  PUBLIC "-//TaxonX//DTD Taxonomic Treatment Publishing DTD v0 20100105//EN" "tax-treatment-NSO.dtd">
<tp:taxon-treatment xmlns:tp="http://www.plazi.org/taxpub"><tp:treatment-meta><kwd-group><label>Taxon classification</label><kwd>
                <named-content content-type="kingdom">Fungi</named-content>
              </kwd><kwd>
                <named-content content-type="order">Hypocreales</named-content>
              </kwd><kwd>
                <named-content content-type="family">Clavicipitaceae</named-content>
              </kwd></kwd-group><mixed-citation publication-type="journal"><person-group><name><surname>Wang</surname><given-names>Zhi-Qin</given-names></name><name><surname>Yang</surname><given-names>Zhi-Li</given-names></name><name><surname>Zhao</surname><given-names>Jing</given-names></name><name><surname>Ma</surname><given-names>Jin-Mei</given-names></name><name><surname>Tang</surname><given-names>De-Xiang</given-names></name><name><surname>Liang</surname><given-names>Zong-Li</given-names></name><name><surname>Li</surname><given-names>Jian-Hong</given-names></name><name><surname>Zhou</surname><given-names>Xin-Mao</given-names></name><name><surname>Yu</surname><given-names>Hong</given-names></name></person-group><article-title>﻿Taxonomy and phylogeny of entomopathogenic fungi from China—revealing two new genera and thirteen new species within <tp:taxon-name><tp:taxon-name-part taxon-name-part-type="family">Clavicipitaceae</tp:taxon-name-part></tp:taxon-name> (<tp:taxon-name><tp:taxon-name-part taxon-name-part-type="order">Hypocreales</tp:taxon-name-part></tp:taxon-name>, <tp:taxon-name><tp:taxon-name-part taxon-name-part-type="phylum">Ascomycota</tp:taxon-name-part></tp:taxon-name>)</article-title><source>MycoKeys</source><day>05</day><month>05</month><year>2025</year><volume>117</volume><fpage>121</fpage><lpage>169</lpage><pub-id pub-id-type="doi">10.3897/mycokeys.117.140577</pub-id></mixed-citation></tp:treatment-meta><tp:nomenclature><label>﻿</label><tp:taxon-name>
              <object-id xmlns:xlink="http://www.w3.org/1999/xlink" content-type="arpha" xlink:type="simple">652480AB-8CBF-54E3-B23E-6102DC5EF4B9</object-id>
              <tp:taxon-name-part taxon-name-part-type="genus" reg="Moelleriella">Moelleriella</tp:taxon-name-part>
              <tp:taxon-name-part taxon-name-part-type="species" reg="pseudothanathonensis">pseudothanathonensis</tp:taxon-name-part>
              <object-id xmlns:xlink="http://www.w3.org/1999/xlink" content-type="mycobank" xlink:type="simple">851092</object-id>
            </tp:taxon-name><tp:taxon-authority>Hong Yu bis, Z.L. Yang &amp; Z.Q. Wang</tp:taxon-authority><tp:taxon-status xmlns:xlink="http://www.w3.org/1999/xlink" xlink:type="simple">sp. nov.</tp:taxon-status><xref ref-type="fig" rid="F7">Fig. 8</xref></tp:nomenclature><tp:treatment-sec sec-type="etymology" id="SECID0ET6HK"><title>Etymology.</title><p>Referring to morphologically resembling <italic><tp:taxon-name><tp:taxon-name-part taxon-name-part-type="genus" reg="Moelleriella">Moelleriella</tp:taxon-name-part><tp:taxon-name-part taxon-name-part-type="species" reg="thanathonensis">thanathonensis</tp:taxon-name-part></tp:taxon-name></italic> but phylogenetically distinct.</p><fig id="F7" position="float" orientation="portrait"><object-id xmlns:xlink="http://www.w3.org/1999/xlink" content-type="doi" xlink:type="simple">10.3897/mycokeys.117.140577.figure8</object-id><object-id xmlns:xlink="http://www.w3.org/1999/xlink" content-type="arpha" xlink:type="simple">273AF9D0-4FC4-51AB-AFC7-6E8BC1AB4C23</object-id><label>Figure 8.</label><caption><p><italic><tp:taxon-name><tp:taxon-name-part taxon-name-part-type="genus" reg="Moelleriella">Moelleriella</tp:taxon-name-part><tp:taxon-name-part taxon-name-part-type="species" reg="pseudothanathonensis">pseudothanathonensis</tp:taxon-name-part></tp:taxon-name></italic><bold>A–C</bold> anamorphic stromata containing conidiomata <bold>D, E</bold> section of stromata showing conidiomata <bold>F</bold> phialides and paraphyses <bold>G</bold> conidia <bold>H</bold> colonies obverse on <abbrev xmlns:xlink="http://www.w3.org/1999/xlink" xlink:title="potato dextrose agar" id="ABBRID0ECBAM" xlink:type="simple">PDA</abbrev> at 25 °C after 21 days <bold>I</bold> colonies reverse on <abbrev xmlns:xlink="http://www.w3.org/1999/xlink" xlink:title="potato dextrose agar" id="ABBRID0EIBAM" xlink:type="simple">PDA</abbrev> at 25 °C after 21 days. Scale bars: 1 mm (<bold>A–C</bold>); 200 µm (<bold>D</bold>); 100 µm (<bold>E</bold>); 20 µm (<bold>F–G</bold>); 1 cm (<bold>H–I</bold>).</p></caption><graphic xmlns:xlink="http://www.w3.org/1999/xlink" xlink:href="mycokeys-117-121-g008.jpg" position="float" orientation="portrait" xlink:type="simple" id="oo_1322706.jpg"><uri content-type="original_file" xlink:type="simple">https://binary.pensoft.net/fig/1322706</uri></graphic></fig></tp:treatment-sec><tp:treatment-sec sec-type="diagnosis" id="SECID0E2BAM"><title>Diagnosis.</title><p>Similar to <italic><tp:taxon-name><tp:taxon-name-part taxon-name-part-type="genus" reg="Moelleriella">M.</tp:taxon-name-part><tp:taxon-name-part taxon-name-part-type="species" reg="puerensis">puerensis</tp:taxon-name-part></tp:taxon-name></italic> in producing fusoid conidia, but it differed from <italic><tp:taxon-name><tp:taxon-name-part taxon-name-part-type="genus" reg="Moelleriella">M.</tp:taxon-name-part><tp:taxon-name-part taxon-name-part-type="species" reg="puerensis">puerensis</tp:taxon-name-part></tp:taxon-name></italic> by its stromata being concave on one side and without conidiomata on the concavity.</p></tp:treatment-sec><tp:treatment-sec sec-type="material" id="SECID0EXCAM"><title>Type.</title><p>China • Yunnan Province, Yuanyang County, Xinjie Town, <named-content xmlns:xlink="http://www.w3.org/1999/xlink" content-type="dwc:verbatimCoordinates" xlink:type="simple"><named-content content-type="geo-json" specific-use="{&#34;type&#34;:&#34;Point&#34;,&#34;coordinates&#34;:[103.433333,23.133333]}" id="NCID0EADAM" xlink:type="simple">23°08'N, 102°86'E</named-content></named-content>, alt. 2,054 m, found on the underside of living leaves of dicotyledonous plants, 25 September 2022, Hong Yu (<abbrev xmlns:xlink="http://www.w3.org/1999/xlink" xlink:title="Yunnan Herbal Herbarium" id="ABBRID0EFDAM" xlink:type="simple">YHH</abbrev> 2209004, holotype; <abbrev xmlns:xlink="http://www.w3.org/1999/xlink" xlink:title="Yunnan Fungal Culture Collection" id="ABBRID0EJDAM" xlink:type="simple">YFCC</abbrev> 22099302, ex-type).</p></tp:treatment-sec><tp:treatment-sec sec-type="description" id="SECID0ENDAM"><title>Description.</title><p><bold>Teleomorph</bold>: Not known. <bold>Anamorph: <italic>Stromata</italic></bold> thin pulvinate when immature, sometimes almost cylindrical when mature, one side concave and without conidiomata on the concavity, cream-colored to yellow, 4.4–4.7 mm, surrounded by narrow hypothallus. <bold><italic>Hyphae</italic></bold> of stromata forming loose <bold><italic>textura intricata</italic></bold> to <bold><italic>epidemoidea</italic></bold>. <bold><italic>Conidiomata</italic></bold> solitary or gregarious, simple depressions of surface without distinct rims, irregular in shape, multi-locular, several conidiomata per stroma, but difficult to count because they fuse with neighboring ones, widely open. <bold><italic>Paraphyses</italic></bold> present. <bold><italic>Conidial masses</italic></bold> orange yellow, orange to deep orange. In section, conidioma irregular-shaped. With phialides formed in a thick compact palisade, phialides cylindrical. <bold><italic>Conidia</italic></bold> unicellular, hyaline, smooth, fusoid with acute ends, 10–12.5 × 1.6–2.7 μm.</p></tp:treatment-sec><tp:treatment-sec sec-type="description" id="SECID0EOEAM"><title>Culture characteristics.</title><p>Colonies on <abbrev xmlns:xlink="http://www.w3.org/1999/xlink" xlink:title="potato dextrose agar" id="ABBRID0EUEAM" xlink:type="simple">PDA</abbrev> moderate-growing, attaining a diameter of 20–21 mm in 21 days at 25 °C. Stromatic colonies pulvinate, tomentose, white. Conidial masses in the center forming several gushing bands and others in a ring towards the center of colonies distribution, abundant, confluent, cream-colored to yellow. Colony reverse side pale yellow, yellow, dark brown to black.</p></tp:treatment-sec><tp:treatment-sec sec-type="habitat" id="SECID0EYEAM"><title>Habitat.</title><p>On scale insects (<tp:taxon-name><tp:taxon-name-part taxon-name-part-type="family">Coccidae</tp:taxon-name-part></tp:taxon-name>, <tp:taxon-name><tp:taxon-name-part taxon-name-part-type="order">Hemiptera</tp:taxon-name-part></tp:taxon-name>) and whiteflies (<tp:taxon-name><tp:taxon-name-part taxon-name-part-type="family">Aleyrodidae</tp:taxon-name-part></tp:taxon-name>, <tp:taxon-name><tp:taxon-name-part taxon-name-part-type="suborder">Homoptera</tp:taxon-name-part></tp:taxon-name>), found on the underside of dicotyledonous leaves.</p></tp:treatment-sec><tp:treatment-sec sec-type="distribution" id="SECID0ESFAM"><title>Distribution.</title><p>China, Yunnan Province, Yuanyang County.</p></tp:treatment-sec><tp:treatment-sec sec-type="material" id="SECID0EXFAM"><title>Other materials examined.</title><p>China • Yunnan Province, Yuanyang County, Xinjie Town, <named-content xmlns:xlink="http://www.w3.org/1999/xlink" content-type="dwc:verbatimCoordinates" xlink:type="simple"><named-content content-type="geo-json" specific-use="{&#34;type&#34;:&#34;Point&#34;,&#34;coordinates&#34;:[103.433333,23.133333]}" id="NCID0EAGAM" xlink:type="simple">23°08'N, 102°86'E</named-content></named-content>, alt. 2,054 m, found on the underside of living leaves of dicotyledonous plants, 25 September 2022, Hong Yu (<abbrev xmlns:xlink="http://www.w3.org/1999/xlink" xlink:title="Yunnan Herbal Herbarium" id="ABBRID0EFGAM" xlink:type="simple">YHH</abbrev> 2209005, paratype; <abbrev xmlns:xlink="http://www.w3.org/1999/xlink" xlink:title="Yunnan Fungal Culture Collection" id="ABBRID0EJGAM" xlink:type="simple">YFCC</abbrev> 22099303, ex-paratype).</p></tp:treatment-sec><tp:treatment-sec sec-type="notes" id="SECID0ENGAM"><title>Notes.</title><p>Phylogenetic analyses revealed that <italic><tp:taxon-name><tp:taxon-name-part taxon-name-part-type="genus" reg="Moelleriella">Moelleriella</tp:taxon-name-part><tp:taxon-name-part taxon-name-part-type="species" reg="pseudothanathonensis">pseudothanathonensis</tp:taxon-name-part></tp:taxon-name></italic> constituted a distinct clade, positioned as a sister taxon to <italic><tp:taxon-name><tp:taxon-name-part taxon-name-part-type="genus" reg="Moelleriella">M.</tp:taxon-name-part><tp:taxon-name-part taxon-name-part-type="species" reg="puerensis">puerensis</tp:taxon-name-part></tp:taxon-name></italic> (Fig. <xref ref-type="fig" rid="F14">1</xref>). This species exhibited similarities with <italic><tp:taxon-name><tp:taxon-name-part taxon-name-part-type="genus" reg="Moelleriella">M.</tp:taxon-name-part><tp:taxon-name-part taxon-name-part-type="species" reg="puerensis">puerensis</tp:taxon-name-part></tp:taxon-name></italic> in terms of producing conidiomata characterized by simple surface depressions devoid of distinct margins, wide openings, fusiform conidia, and the presence of paraphyses (<xref ref-type="bibr" rid="B88">Wang et al. 2022</xref>). Nevertheless, <italic><tp:taxon-name><tp:taxon-name-part taxon-name-part-type="genus" reg="Moelleriella">M.</tp:taxon-name-part><tp:taxon-name-part taxon-name-part-type="species" reg="pseudothanathonensis">pseudothanathonensis</tp:taxon-name-part></tp:taxon-name></italic> could be differentiated from <italic><tp:taxon-name><tp:taxon-name-part taxon-name-part-type="genus" reg="Moelleriella">M.</tp:taxon-name-part><tp:taxon-name-part taxon-name-part-type="species" reg="puerensis">puerensis</tp:taxon-name-part></tp:taxon-name></italic> by its stromata, which were concave on one side and lacked conidiomata in the concave region. Furthermore, <italic><tp:taxon-name><tp:taxon-name-part taxon-name-part-type="genus" reg="Moelleriella">M.</tp:taxon-name-part><tp:taxon-name-part taxon-name-part-type="species" reg="pseudothanathonensis">pseudothanathonensis</tp:taxon-name-part></tp:taxon-name></italic> shared similar morphological features with <italic><tp:taxon-name><tp:taxon-name-part taxon-name-part-type="genus" reg="Moelleriella">M.</tp:taxon-name-part><tp:taxon-name-part taxon-name-part-type="species" reg="thanathonensis">thanathonensis</tp:taxon-name-part></tp:taxon-name></italic> regarding stromata structure. However, it was distinguishable from <italic><tp:taxon-name><tp:taxon-name-part taxon-name-part-type="genus" reg="Moelleriella">M.</tp:taxon-name-part><tp:taxon-name-part taxon-name-part-type="species" reg="thanathonensis">thanathonensis</tp:taxon-name-part></tp:taxon-name></italic> by the concavity on one side of the stromata, the absence of conidiomata in this area, and the formation of multiple eruptive bands of fungal colonies within the central conidial mass when cultured on <abbrev xmlns:xlink="http://www.w3.org/1999/xlink" xlink:title="potato dextrose agar" id="ABBRID0ETJAM" xlink:type="simple">PDA</abbrev>.</p></tp:treatment-sec><tp:treatment-sec><!--Section generated to contain objects referenced in tp:taxon-treatment.--><fig id="F14" position="float" orientation="portrait"><object-id xmlns:xlink="http://www.w3.org/1999/xlink" content-type="doi" xlink:type="simple">10.3897/mycokeys.117.140577.figure1</object-id><object-id xmlns:xlink="http://www.w3.org/1999/xlink" content-type="arpha" xlink:type="simple">CA6E4555-A92F-5D20-B9EC-EF9CDA0E09D7</object-id><label>Figure 1.</label><caption><p>Phylogenetic relationships of <tp:taxon-name><tp:taxon-name-part taxon-name-part-type="family">Clavicipitaceae</tp:taxon-name-part></tp:taxon-name> based on the maximum likelihood (<abbrev xmlns:xlink="http://www.w3.org/1999/xlink" xlink:title="maximum likelihood" id="ABBRID0E3TFK" xlink:type="simple">ML</abbrev>) and Bayesian inference (<abbrev xmlns:xlink="http://www.w3.org/1999/xlink" xlink:title="Bayesian inference" id="ABBRID0EAUFK" xlink:type="simple">BI</abbrev>) analysis using three-gene (<abbrev xmlns:xlink="http://www.w3.org/1999/xlink" xlink:title="large subunit nuclear ribosomal DNA" id="ABBRID0EEUFK" xlink:type="simple">nrLSU</abbrev>, <italic>tef</italic>-1<italic>α</italic>, and <italic>rpb</italic>1) sequences. The values of the <abbrev xmlns:xlink="http://www.w3.org/1999/xlink" xlink:title="maximum likelihood" id="ABBRID0EOUFK" xlink:type="simple">ML</abbrev> bootstrap proportions (≥ 70%) and the <abbrev xmlns:xlink="http://www.w3.org/1999/xlink" xlink:title="Bayesian inference" id="ABBRID0ESUFK" xlink:type="simple">BI</abbrev> posterior probability (≥ 0.70) are indicated at the nodes (BP/PP). The new taxa are highlighted in bold. Isolates representing ex-type material are marked with “<sup>T</sup>”.</p></caption><graphic xmlns:xlink="http://www.w3.org/1999/xlink" xlink:href="mycokeys-117-121-g001.jpg" position="float" orientation="portrait" xlink:type="simple" id="oo_1322699.jpg"><uri content-type="original_file" xlink:type="simple">https://binary.pensoft.net/fig/1322699</uri></graphic></fig></tp:treatment-sec><ref-list><ref id="B88"><mixed-citation xmlns:xlink="http://www.w3.org/1999/xlink" xlink:type="simple"><person-group><name name-style="western"><surname>Wang</surname><given-names>ZQ</given-names></name><name name-style="western"><surname>Wang</surname><given-names>Y</given-names></name><name name-style="western"><surname>Wang</surname><given-names>YB</given-names></name><name name-style="western"><surname>Yu</surname><given-names>H</given-names></name></person-group> (<year>2022</year>) <article-title>A new species of <italic><tp:taxon-name><tp:taxon-name-part taxon-name-part-type="genus">Moelleriella</tp:taxon-name-part></tp:taxon-name></italic> from Yunnan Province in Southwestern China.</article-title><source>Phytotaxa</source><volume>555</volume>(<issue>2</issue>): <fpage>187</fpage>–<lpage>194</lpage>. <ext-link xlink:href="10.11646/phytotaxa.555.2.7" ext-link-type="doi" xlink:type="simple">https://doi.org/10.11646/phytotaxa.555.2.7</ext-link></mixed-citation></ref></ref-list></tp:taxon-treatment>
