# Supplementary material for: ﻿Taxonomy and phylogeny of entomopathogenic fungi from China—revealing two new genera and thirteen new species within Clavicipitaceae (Hypocreales, Ascomycota)
Source: MycoKeys. 2025 May 5;117:121–69. doi: 10.3897/mycokeys.117.140577 (PMC12070072; doi:10.3897/mycokeys.117.140577)
Supplement: XML Treatment for Moelleriella puwenensis [file mycokeys.117.140577-treatment8.xml]

<!DOCTYPE tp:taxon-treatment
  PUBLIC "-//TaxonX//DTD Taxonomic Treatment Publishing DTD v0 20100105//EN" "tax-treatment-NSO.dtd">
<tp:taxon-treatment xmlns:tp="http://www.plazi.org/taxpub"><tp:treatment-meta><kwd-group><label>Taxon classification</label><kwd>
                <named-content content-type="kingdom">Fungi</named-content>
              </kwd><kwd>
                <named-content content-type="order">Hypocreales</named-content>
              </kwd><kwd>
                <named-content content-type="family">Clavicipitaceae</named-content>
              </kwd></kwd-group><mixed-citation publication-type="journal"><person-group><name><surname>Wang</surname><given-names>Zhi-Qin</given-names></name><name><surname>Yang</surname><given-names>Zhi-Li</given-names></name><name><surname>Zhao</surname><given-names>Jing</given-names></name><name><surname>Ma</surname><given-names>Jin-Mei</given-names></name><name><surname>Tang</surname><given-names>De-Xiang</given-names></name><name><surname>Liang</surname><given-names>Zong-Li</given-names></name><name><surname>Li</surname><given-names>Jian-Hong</given-names></name><name><surname>Zhou</surname><given-names>Xin-Mao</given-names></name><name><surname>Yu</surname><given-names>Hong</given-names></name></person-group><article-title>﻿Taxonomy and phylogeny of entomopathogenic fungi from China—revealing two new genera and thirteen new species within <tp:taxon-name><tp:taxon-name-part taxon-name-part-type="family">Clavicipitaceae</tp:taxon-name-part></tp:taxon-name> (<tp:taxon-name><tp:taxon-name-part taxon-name-part-type="order">Hypocreales</tp:taxon-name-part></tp:taxon-name>, <tp:taxon-name><tp:taxon-name-part taxon-name-part-type="phylum">Ascomycota</tp:taxon-name-part></tp:taxon-name>)</article-title><source>MycoKeys</source><day>05</day><month>05</month><year>2025</year><volume>117</volume><fpage>121</fpage><lpage>169</lpage><pub-id pub-id-type="doi">10.3897/mycokeys.117.140577</pub-id></mixed-citation></tp:treatment-meta><tp:nomenclature><label>﻿</label><tp:taxon-name>
              <object-id xmlns:xlink="http://www.w3.org/1999/xlink" content-type="arpha" xlink:type="simple">1A4B7631-E92E-508F-B977-DF6AE4BE895B</object-id>
              <tp:taxon-name-part taxon-name-part-type="genus" reg="Moelleriella">Moelleriella</tp:taxon-name-part>
              <tp:taxon-name-part taxon-name-part-type="species" reg="puwenensis">puwenensis</tp:taxon-name-part>
              <object-id xmlns:xlink="http://www.w3.org/1999/xlink" content-type="mycobank" xlink:type="simple">851093</object-id>
            </tp:taxon-name><tp:taxon-authority>Hong Yu bis, Z.L. Yang, Z.Q. Wang &amp; J.M. Ma</tp:taxon-authority><tp:taxon-status xmlns:xlink="http://www.w3.org/1999/xlink" xlink:type="simple">sp. nov.</tp:taxon-status><xref ref-type="fig" rid="F8">Fig. 9</xref></tp:nomenclature><tp:treatment-sec sec-type="etymology" id="SECID0EFLAM"><title>Etymology.</title><p>Named after the location Puwen Town, where the species was collected.</p><fig id="F8" position="float" orientation="portrait"><object-id xmlns:xlink="http://www.w3.org/1999/xlink" content-type="doi" xlink:type="simple">10.3897/mycokeys.117.140577.figure9</object-id><object-id xmlns:xlink="http://www.w3.org/1999/xlink" content-type="arpha" xlink:type="simple">9E419C56-E1DE-5DC4-B4D9-E9CCFCFEA239</object-id><label>Figure 9.</label><caption><p><italic><tp:taxon-name><tp:taxon-name-part taxon-name-part-type="genus" reg="Moelleriella">Moelleriella</tp:taxon-name-part><tp:taxon-name-part taxon-name-part-type="species" reg="puwenensis">puwenensis</tp:taxon-name-part></tp:taxon-name></italic><bold>A, B</bold> teleomorphic stromata containing perithecia <bold>C</bold> anamorphic stroma containing conidiomata <bold>D</bold> perithecia <bold>E–H</bold> mature asci with developing asci <bold>I</bold> part-spores <bold>J</bold> section of stroma showing conidiomata <bold>K–L</bold> phialides and paraphyses (arrow) <bold>M</bold> conidia. Scale bars: 1 mm (<bold>A–C</bold>); 100 µm (<bold>D</bold>); 50 µm (<bold>E–H</bold>); 20 µm (<bold>I</bold>); 200 µm (<bold>J</bold>); 10 µm (<bold>K–M</bold>).</p></caption><graphic xmlns:xlink="http://www.w3.org/1999/xlink" xlink:href="mycokeys-117-121-g009.jpg" position="float" orientation="portrait" xlink:type="simple" id="oo_1322707.jpg"><uri content-type="original_file" xlink:type="simple">https://binary.pensoft.net/fig/1322707</uri></graphic></fig></tp:treatment-sec><tp:treatment-sec sec-type="diagnosis" id="SECID0E5MAM"><title>Diagnosis.</title><p>Similar to <italic><tp:taxon-name><tp:taxon-name-part taxon-name-part-type="genus" reg="Moelleriella">Moelleriella</tp:taxon-name-part><tp:taxon-name-part taxon-name-part-type="species" reg="chiangmaiensis">chiangmaiensis</tp:taxon-name-part></tp:taxon-name></italic> in having a widely open orifice and a thick and raised rim around the orifice, it could be distinguished from <italic><tp:taxon-name><tp:taxon-name-part taxon-name-part-type="genus" reg="Moelleriella">M.</tp:taxon-name-part><tp:taxon-name-part taxon-name-part-type="species" reg="chiangmaiensis">chiangmaiensis</tp:taxon-name-part></tp:taxon-name></italic> by its smaller perithecia and longer conidia.</p></tp:treatment-sec><tp:treatment-sec sec-type="material" id="SECID0E1NAM"><title>Type.</title><p>China • Yunnan, Jinghong City, Puwen Town. Collections were from the rotting leaves and the underside of living leaves of dicotyledonous plants, <named-content xmlns:xlink="http://www.w3.org/1999/xlink" content-type="dwc:verbatimCoordinates" xlink:type="simple"><named-content content-type="geo-json" specific-use="{&#34;type&#34;:&#34;Point&#34;,&#34;coordinates&#34;:[101.616667,22.866667]}" id="NCID0EDOAM" xlink:type="simple">22°52'N, 100°97'E</named-content></named-content>, alt. 1,020 m, 3 August 2023, Hong Yu (<abbrev xmlns:xlink="http://www.w3.org/1999/xlink" xlink:title="Yunnan Herbal Herbarium" id="ABBRID0EIOAM" xlink:type="simple">YHH</abbrev> 2308029, holotype).</p></tp:treatment-sec><tp:treatment-sec sec-type="description" id="SECID0EMOAM"><title>Description.</title><p><bold>Teleomorph: <italic>Stromata</italic></bold> flattened pulvinate with subglobose tubercles, some tubercles fused together, but more often discrete, surface tomentose, white to moderate yellow, 2.0–3.5 mm, with globose to subglobose base, without hypothallus. <bold><italic>Perithecia</italic></bold> develop singly in tubercles, semi-embedded, obpyriform, 309–440 × 125–236 μm, numerous perithecia per stroma (&gt;25). <bold><italic>Ostioles</italic></bold> not projecting, dark brown to black. <bold><italic>Asci</italic></bold> cylindrical, 95–190 × 3.3–5.9 μm, caps 3.0–7.7 μm thick. <bold><italic>Ascospores</italic></bold> initially filiform, disarticulating into part-spores. <bold><italic>Part-spores</italic></bold> cylindrical with rounded ends, 8.0–14.5 × 1.6–2.7 μm. <bold>Anamorph</bold>: (The teleomorph and anamorph are not found in the same stroma.) <bold><italic>Stromata</italic></bold> on natural substrate usually pulvinate, surface tomentose, white to moderate yellow, 1.3–1.5 mm in diameter. <bold><italic>Conidiomata</italic></bold> scattered in stromata, widely open orifice, rim around the orifice thick and raised, resembles an elongated lip, 350–545 × 185–250 μm, a few perithecia per stroma. Paraphyses present, linear, filiform, up to 85 µm long. <bold><italic>Conidial masses</italic></bold> cream-colored. With phialides formed in a thick compact palisade, phialides cylindrical, unicellular, 8.4–18 × 0.7–1.7 μm. <bold><italic>Conidia</italic></bold> unicellular, hyaline, smooth, fusiform with acute ends, 10–15 × 1.2–1.9 μm.</p></tp:treatment-sec><tp:treatment-sec sec-type="habitat" id="SECID0ETPAM"><title>Habitat.</title><p>On scale insects (<tp:taxon-name><tp:taxon-name-part taxon-name-part-type="family">Coccidae</tp:taxon-name-part></tp:taxon-name>, <tp:taxon-name><tp:taxon-name-part taxon-name-part-type="order">Hemiptera</tp:taxon-name-part></tp:taxon-name>) and whiteflies (<tp:taxon-name><tp:taxon-name-part taxon-name-part-type="family">Aleyrodidae</tp:taxon-name-part></tp:taxon-name>, <tp:taxon-name><tp:taxon-name-part taxon-name-part-type="suborder">Homoptera</tp:taxon-name-part></tp:taxon-name>), found on leaves that have fallen to the ground and the underside of living leaves of dicotyledonous plants.</p></tp:treatment-sec><tp:treatment-sec sec-type="distribution" id="SECID0ENQAM"><title>Distribution.</title><p>China, Yunnan Province, Jinghong City.</p></tp:treatment-sec><tp:treatment-sec sec-type="material" id="SECID0ESQAM"><title>Other materials examined.</title><p>China • Yunnan, Jinghong City, Puwen Town. Collections were from the rotting leaves and the underside of living leaves of dicotyledonous plants, <named-content xmlns:xlink="http://www.w3.org/1999/xlink" content-type="dwc:verbatimCoordinates" xlink:type="simple"><named-content content-type="geo-json" specific-use="{&#34;type&#34;:&#34;Point&#34;,&#34;coordinates&#34;:[101.616667,22.866667]}" id="NCID0E2QAM" xlink:type="simple">22°52'N, 100°97'E</named-content></named-content>, alt. 1,020 m, 3 August 2023, Hong Yu (<abbrev xmlns:xlink="http://www.w3.org/1999/xlink" xlink:title="Yunnan Herbal Herbarium" id="ABBRID0EARAM" xlink:type="simple">YHH</abbrev> 2308030, <abbrev xmlns:xlink="http://www.w3.org/1999/xlink" xlink:title="Yunnan Herbal Herbarium" id="ABBRID0EERAM" xlink:type="simple">YHH</abbrev> 2308031, paratype).</p></tp:treatment-sec><tp:treatment-sec sec-type="notes" id="SECID0EIRAM"><title>Notes.</title><p><italic><tp:taxon-name><tp:taxon-name-part taxon-name-part-type="genus" reg="Moelleriella">Moelleriella</tp:taxon-name-part><tp:taxon-name-part taxon-name-part-type="species" reg="puwenensis">puwenensis</tp:taxon-name-part></tp:taxon-name></italic> was similar to the phylogenetic sister species <italic><tp:taxon-name><tp:taxon-name-part taxon-name-part-type="genus" reg="Moelleriella">M.</tp:taxon-name-part><tp:taxon-name-part taxon-name-part-type="species" reg="chiangmaiensis">chiangmaiensis</tp:taxon-name-part></tp:taxon-name></italic> (Fig. <xref ref-type="fig" rid="F14">1</xref>) in having thin, white to moderate yellow stromata, semi-embedded and obpyriform perithecia, part-spores cylindrical with rounded ends, and scattered conidiomata, the widely open orifice, and a thick and raised rim around the orifice. However, it could be distinguished from <italic><tp:taxon-name><tp:taxon-name-part taxon-name-part-type="genus" reg="Moelleriella">M.</tp:taxon-name-part><tp:taxon-name-part taxon-name-part-type="species" reg="chiangmaiensis">chiangmaiensis</tp:taxon-name-part></tp:taxon-name></italic> by its smaller stroma, smaller perithecia (309–440 × 125–236 vs. 450–500 × 260–360), and bigger part-spores and longer conidia (10–15 × 1.2–1.9 vs. 8.0–10 × 1.5–2.0) (<xref ref-type="bibr" rid="B36">Khonsanit et al. 2021</xref>).</p></tp:treatment-sec><tp:treatment-sec><!--Section generated to contain objects referenced in tp:taxon-treatment.--><fig id="F14" position="float" orientation="portrait"><object-id xmlns:xlink="http://www.w3.org/1999/xlink" content-type="doi" xlink:type="simple">10.3897/mycokeys.117.140577.figure1</object-id><object-id xmlns:xlink="http://www.w3.org/1999/xlink" content-type="arpha" xlink:type="simple">CA6E4555-A92F-5D20-B9EC-EF9CDA0E09D7</object-id><label>Figure 1.</label><caption><p>Phylogenetic relationships of <tp:taxon-name><tp:taxon-name-part taxon-name-part-type="family">Clavicipitaceae</tp:taxon-name-part></tp:taxon-name> based on the maximum likelihood (<abbrev xmlns:xlink="http://www.w3.org/1999/xlink" xlink:title="maximum likelihood" id="ABBRID0E3TFK" xlink:type="simple">ML</abbrev>) and Bayesian inference (<abbrev xmlns:xlink="http://www.w3.org/1999/xlink" xlink:title="Bayesian inference" id="ABBRID0EAUFK" xlink:type="simple">BI</abbrev>) analysis using three-gene (<abbrev xmlns:xlink="http://www.w3.org/1999/xlink" xlink:title="large subunit nuclear ribosomal DNA" id="ABBRID0EEUFK" xlink:type="simple">nrLSU</abbrev>, <italic>tef</italic>-1<italic>α</italic>, and <italic>rpb</italic>1) sequences. The values of the <abbrev xmlns:xlink="http://www.w3.org/1999/xlink" xlink:title="maximum likelihood" id="ABBRID0EOUFK" xlink:type="simple">ML</abbrev> bootstrap proportions (≥ 70%) and the <abbrev xmlns:xlink="http://www.w3.org/1999/xlink" xlink:title="Bayesian inference" id="ABBRID0ESUFK" xlink:type="simple">BI</abbrev> posterior probability (≥ 0.70) are indicated at the nodes (BP/PP). The new taxa are highlighted in bold. Isolates representing ex-type material are marked with “<sup>T</sup>”.</p></caption><graphic xmlns:xlink="http://www.w3.org/1999/xlink" xlink:href="mycokeys-117-121-g001.jpg" position="float" orientation="portrait" xlink:type="simple" id="oo_1322699.jpg"><uri content-type="original_file" xlink:type="simple">https://binary.pensoft.net/fig/1322699</uri></graphic></fig></tp:treatment-sec><ref-list><ref id="B36"><mixed-citation xmlns:xlink="http://www.w3.org/1999/xlink" xlink:type="simple"><person-group><name name-style="western"><surname>Khonsanit</surname><given-names>A</given-names></name><name name-style="western"><surname>Noisripoom</surname><given-names>W</given-names></name><name name-style="western"><surname>Mongkolsamrit</surname><given-names>S</given-names></name><name name-style="western"><surname>Phosrithong</surname><given-names>N</given-names></name><name name-style="western"><surname>Luangsa-ard</surname><given-names>JJ</given-names></name></person-group> (<year>2021</year>) <article-title>Five new species of <italic><tp:taxon-name><tp:taxon-name-part taxon-name-part-type="genus">Moelleriella</tp:taxon-name-part></tp:taxon-name></italic> infecting scale insects (<tp:taxon-name><tp:taxon-name-part taxon-name-part-type="family">Coccidae</tp:taxon-name-part></tp:taxon-name>) in Thailand.</article-title><source>Mycological Progress</source><volume>20</volume>: <fpage>847</fpage>–<lpage>867</lpage>. <ext-link xlink:href="10.1007/s11557-021-01709-5" ext-link-type="doi" xlink:type="simple">https://doi.org/10.1007/s11557-021-01709-5</ext-link></mixed-citation></ref></ref-list></tp:taxon-treatment>
