# Supplementary material for: ﻿Taxonomy and phylogeny of entomopathogenic fungi from China—revealing two new genera and thirteen new species within Clavicipitaceae (Hypocreales, Ascomycota)
Source: MycoKeys. 2025 May 5;117:121–69. doi: 10.3897/mycokeys.117.140577 (PMC12070072; doi:10.3897/mycokeys.117.140577)
Supplement: XML Treatment for Moelleriella yuanyangensis [file mycokeys.117.140577-treatment10.xml]

<!DOCTYPE tp:taxon-treatment
  PUBLIC "-//TaxonX//DTD Taxonomic Treatment Publishing DTD v0 20100105//EN" "tax-treatment-NSO.dtd">
<tp:taxon-treatment xmlns:tp="http://www.plazi.org/taxpub"><tp:treatment-meta><kwd-group><label>Taxon classification</label><kwd>
                <named-content content-type="kingdom">Fungi</named-content>
              </kwd><kwd>
                <named-content content-type="order">Hypocreales</named-content>
              </kwd><kwd>
                <named-content content-type="family">Clavicipitaceae</named-content>
              </kwd></kwd-group><mixed-citation publication-type="journal"><person-group><name><surname>Wang</surname><given-names>Zhi-Qin</given-names></name><name><surname>Yang</surname><given-names>Zhi-Li</given-names></name><name><surname>Zhao</surname><given-names>Jing</given-names></name><name><surname>Ma</surname><given-names>Jin-Mei</given-names></name><name><surname>Tang</surname><given-names>De-Xiang</given-names></name><name><surname>Liang</surname><given-names>Zong-Li</given-names></name><name><surname>Li</surname><given-names>Jian-Hong</given-names></name><name><surname>Zhou</surname><given-names>Xin-Mao</given-names></name><name><surname>Yu</surname><given-names>Hong</given-names></name></person-group><article-title>﻿Taxonomy and phylogeny of entomopathogenic fungi from China—revealing two new genera and thirteen new species within <tp:taxon-name><tp:taxon-name-part taxon-name-part-type="family">Clavicipitaceae</tp:taxon-name-part></tp:taxon-name> (<tp:taxon-name><tp:taxon-name-part taxon-name-part-type="order">Hypocreales</tp:taxon-name-part></tp:taxon-name>, <tp:taxon-name><tp:taxon-name-part taxon-name-part-type="phylum">Ascomycota</tp:taxon-name-part></tp:taxon-name>)</article-title><source>MycoKeys</source><day>05</day><month>05</month><year>2025</year><volume>117</volume><fpage>121</fpage><lpage>169</lpage><pub-id pub-id-type="doi">10.3897/mycokeys.117.140577</pub-id></mixed-citation></tp:treatment-meta><tp:nomenclature><label>﻿</label><tp:taxon-name>
              <object-id xmlns:xlink="http://www.w3.org/1999/xlink" content-type="arpha" xlink:type="simple">99113A67-7CB6-56ED-B940-3B0A18A05D82</object-id>
              <tp:taxon-name-part taxon-name-part-type="genus" reg="Moelleriella">Moelleriella</tp:taxon-name-part>
              <tp:taxon-name-part taxon-name-part-type="species" reg="yuanyangensis">yuanyangensis</tp:taxon-name-part>
              <object-id xmlns:xlink="http://www.w3.org/1999/xlink" content-type="mycobank" xlink:type="simple">851095</object-id>
            </tp:taxon-name><tp:taxon-authority>Hong Yu bis, Z.L. Yang &amp; Z.Q. Wang</tp:taxon-authority><tp:taxon-status xmlns:xlink="http://www.w3.org/1999/xlink" xlink:type="simple">sp. nov.</tp:taxon-status><xref ref-type="fig" rid="F10">Fig. 11</xref></tp:nomenclature><tp:treatment-sec sec-type="etymology" id="SECID0EE6AM"><title>Etymology.</title><p>Named after the location of the holotype collection—Yuanyang County, which is famous for its terraced landscape.</p><fig id="F10" position="float" orientation="portrait"><object-id xmlns:xlink="http://www.w3.org/1999/xlink" content-type="doi" xlink:type="simple">10.3897/mycokeys.117.140577.figure11</object-id><object-id xmlns:xlink="http://www.w3.org/1999/xlink" content-type="arpha" xlink:type="simple">86D91033-592A-577E-BB4C-23FF89FA33EA</object-id><label>Figure 11.</label><caption><p><italic><tp:taxon-name><tp:taxon-name-part taxon-name-part-type="genus" reg="Moelleriella">Moelleriella</tp:taxon-name-part><tp:taxon-name-part taxon-name-part-type="species" reg="yuanyangensis">yuanyangensis</tp:taxon-name-part></tp:taxon-name></italic><bold>A–E</bold> anamorphic stromata containing conidiomata <bold>F</bold> section of stroma showing conidiomata <bold>G–J</bold> conidia <bold>K</bold> colonies obverse on <abbrev xmlns:xlink="http://www.w3.org/1999/xlink" xlink:title="potato dextrose agar" id="ABBRID0EEABM" xlink:type="simple">PDA</abbrev> at 25 °C after 21 days <bold>L</bold> colonies reverse on <abbrev xmlns:xlink="http://www.w3.org/1999/xlink" xlink:title="potato dextrose agar" id="ABBRID0EKABM" xlink:type="simple">PDA</abbrev> at 25 °C after 21 days. Scale bars: 1 mm (<bold>A–E</bold>); 200 µm (<bold>F</bold>); 10 µm (<bold>G–J</bold>); 5 mm (<bold>K–L</bold>).</p></caption><graphic xmlns:xlink="http://www.w3.org/1999/xlink" xlink:href="mycokeys-117-121-g011.jpg" position="float" orientation="portrait" xlink:type="simple" id="oo_1322709.jpg"><uri content-type="original_file" xlink:type="simple">https://binary.pensoft.net/fig/1322709</uri></graphic></fig></tp:treatment-sec><tp:treatment-sec sec-type="diagnosis" id="SECID0E2ABM"><title>Diagnosis.</title><p>It could be distinguished from other species of <italic><tp:taxon-name><tp:taxon-name-part taxon-name-part-type="genus" reg="Moelleriella">Moelleriella</tp:taxon-name-part></tp:taxon-name></italic> by its stromatal morphology and ventricose conidia.</p></tp:treatment-sec><tp:treatment-sec sec-type="material" id="SECID0EIBBM"><title>Type.</title><p>China • Yunnan Province, Yuanyang County, Xinjie Town, <named-content xmlns:xlink="http://www.w3.org/1999/xlink" content-type="dwc:verbatimCoordinates" xlink:type="simple"><named-content content-type="geo-json" specific-use="{&#34;type&#34;:&#34;Point&#34;,&#34;coordinates&#34;:[103.433333,23.133333]}" id="NCID0ERBBM" xlink:type="simple">23°08'N, 102°86'E</named-content></named-content>, alt. 2,054 m, found on the underside of living leaves of dicotyledonous plants, 25 September 2022, Hong Yu (<abbrev xmlns:xlink="http://www.w3.org/1999/xlink" xlink:title="Yunnan Herbal Herbarium" id="ABBRID0EWBBM" xlink:type="simple">YHH</abbrev> 2209001, holotype; <abbrev xmlns:xlink="http://www.w3.org/1999/xlink" xlink:title="Yunnan Fungal Culture Collection" id="ABBRID0E1BBM" xlink:type="simple">YFCC</abbrev> 23039314, ex-type).</p></tp:treatment-sec><tp:treatment-sec sec-type="description" id="SECID0E5BBM"><title>Description.</title><p><bold>Teleomorph</bold>: Not known. <bold>Anamorph: <italic>Stromata</italic></bold> with a globose head, gradually expanding towards the base, base wide, greyish yellow when immature, becoming yellow, deep yellow, orange to greyish-brown when mature, 1.4–3.5 mm in diameter, surface tomentose and base pruinose due to loosely woven, with hypothallus in immature stromata, 0.6–2.2 mm wide. <bold><italic>Hyphae</italic></bold> of stromata forming loose <bold><italic>textura intricata</italic></bold> to <bold><italic>epidermoidea</italic></bold>. <bold><italic>Conidiomata</italic></bold> on natural substrata only on base part of stroma, simple depression of surface without distinct rims, several conidiomata per stroma, but difficult to count because they fuse with neighboring ones, widely open. <bold><italic>Conidial masses</italic></bold> orange. <bold><italic>Phialides</italic></bold> not observed. No paraphyses observed. <bold><italic>Conidia</italic></bold> unicellular, hyaline, smooth, ventricose, with acute ends, 10–12.5 × 1.7–2.7 μm.</p></tp:treatment-sec><tp:treatment-sec sec-type="description" id="SECID0E6CBM"><title>Culture characteristics.</title><p>Colonies on <abbrev xmlns:xlink="http://www.w3.org/1999/xlink" xlink:title="potato dextrose agar" id="ABBRID0EFDBM" xlink:type="simple">PDA</abbrev> slow-growing, attaining a diameter of 7.0–8.0 mm in 21 days at 25 °C. Colonies white to pale yellow, compact, forming a subglobose structure. Conidial masses usually abundant, sometimes forming several gushing bands, cream-colored to yellow. Colony reverse side yellowish brown, narrow white to pale yellow at the margin.</p></tp:treatment-sec><tp:treatment-sec sec-type="habitat" id="SECID0EJDBM"><title>Habitat.</title><p>On scale insects (<tp:taxon-name><tp:taxon-name-part taxon-name-part-type="family">Coccidae</tp:taxon-name-part></tp:taxon-name>, <tp:taxon-name><tp:taxon-name-part taxon-name-part-type="order">Hemiptera</tp:taxon-name-part></tp:taxon-name>) and whiteflies (<tp:taxon-name><tp:taxon-name-part taxon-name-part-type="family">Aleyrodidae</tp:taxon-name-part></tp:taxon-name>, <tp:taxon-name><tp:taxon-name-part taxon-name-part-type="suborder">Homoptera</tp:taxon-name-part></tp:taxon-name>), found on the underside of dicotyledonous leaves.</p></tp:treatment-sec><tp:treatment-sec sec-type="distribution" id="SECID0EDEBM"><title>Distribution.</title><p>China, Yunnan Province, Yuanyang County; China, Hainan Province, Changjiang County.</p></tp:treatment-sec><tp:treatment-sec sec-type="material" id="SECID0EIEBM"><title>Other materials examined.</title><p>China • Yunnan Province, Yuanyang County, Xinjie Town, <named-content xmlns:xlink="http://www.w3.org/1999/xlink" content-type="dwc:verbatimCoordinates" xlink:type="simple"><named-content content-type="geo-json" specific-use="{&#34;type&#34;:&#34;Point&#34;,&#34;coordinates&#34;:[103.433333,23.133333]}" id="NCID0EREBM" xlink:type="simple">23°08'N, 102°86'E</named-content></named-content>, alt. 2,054 m, found on the underside of living leaves of dicotyledonous plants, 25 September 2022, Hong Yu (<abbrev xmlns:xlink="http://www.w3.org/1999/xlink" xlink:title="Yunnan Herbal Herbarium" id="ABBRID0EWEBM" xlink:type="simple">YHH</abbrev> 2209002, paratype; <abbrev xmlns:xlink="http://www.w3.org/1999/xlink" xlink:title="Yunnan Fungal Culture Collection" id="ABBRID0E1EBM" xlink:type="simple">YFCC</abbrev> 22099315, ex-paratype); • Ibid., (<abbrev xmlns:xlink="http://www.w3.org/1999/xlink" xlink:title="Yunnan Herbal Herbarium" id="ABBRID0E5EBM" xlink:type="simple">YHH</abbrev> 2209003, paratype; <abbrev xmlns:xlink="http://www.w3.org/1999/xlink" xlink:title="Yunnan Fungal Culture Collection" id="ABBRID0ECFBM" xlink:type="simple">YFCC</abbrev> 22099316, ex-paratype); • Ibid., (<abbrev xmlns:xlink="http://www.w3.org/1999/xlink" xlink:title="Yunnan Fungal Culture Collection" id="ABBRID0EGFBM" xlink:type="simple">YFCC</abbrev> 22099317, <abbrev xmlns:xlink="http://www.w3.org/1999/xlink" xlink:title="Yunnan Fungal Culture Collection" id="ABBRID0EKFBM" xlink:type="simple">YFCC</abbrev> 22099318, ex-paratype). China • Hainan Province, Changjiang County, Jianfengling National Forest Park, <named-content xmlns:xlink="http://www.w3.org/1999/xlink" content-type="dwc:verbatimCoordinates" xlink:type="simple"><named-content content-type="geo-json" specific-use="{&#34;type&#34;:&#34;Point&#34;,&#34;coordinates&#34;:[109.433333,19.233333]}" id="NCID0ERFBM" xlink:type="simple">18°74'N, 108°86'E</named-content></named-content>, alt. 844 m, 11 March 2023, Hong Yu (<abbrev xmlns:xlink="http://www.w3.org/1999/xlink" xlink:title="Yunnan Herbal Herbarium" id="ABBRID0EWFBM" xlink:type="simple">YHH</abbrev> 2303001, <abbrev xmlns:xlink="http://www.w3.org/1999/xlink" xlink:title="Yunnan Herbal Herbarium" id="ABBRID0E1FBM" xlink:type="simple">YHH</abbrev> 2303002, <abbrev xmlns:xlink="http://www.w3.org/1999/xlink" xlink:title="Yunnan Herbal Herbarium" id="ABBRID0E5FBM" xlink:type="simple">YHH</abbrev> 2303003, <abbrev xmlns:xlink="http://www.w3.org/1999/xlink" xlink:title="Yunnan Herbal Herbarium" id="ABBRID0ECGBM" xlink:type="simple">YHH</abbrev> 2303004).</p></tp:treatment-sec><tp:treatment-sec sec-type="notes" id="SECID0EGGBM"><title>Notes.</title><p>Based on three-gene phylogenetic analyses, the results indicated that the three samples of <italic><tp:taxon-name><tp:taxon-name-part taxon-name-part-type="genus" reg="Moelleriella">Moelleriella</tp:taxon-name-part><tp:taxon-name-part taxon-name-part-type="species" reg="yuanyangensis">yuanyangensis</tp:taxon-name-part></tp:taxon-name></italic> clustered together and formed a sister group with <italic><tp:taxon-name><tp:taxon-name-part taxon-name-part-type="genus" reg="Moelleriella">M.</tp:taxon-name-part><tp:taxon-name-part taxon-name-part-type="species" reg="jinghongensis">jinghongensis</tp:taxon-name-part></tp:taxon-name></italic>, a novel species described herein (Fig. <xref ref-type="fig" rid="F14">1</xref>). Morphologically, a comprehensive comparison could not be conducted due to the limited availability of specimens; only the anamorphic stromata of <italic><tp:taxon-name><tp:taxon-name-part taxon-name-part-type="genus" reg="Moelleriella">M.</tp:taxon-name-part><tp:taxon-name-part taxon-name-part-type="species" reg="yuanyangensis">yuanyangensis</tp:taxon-name-part></tp:taxon-name></italic> and the teleomorphic stromata of <italic><tp:taxon-name><tp:taxon-name-part taxon-name-part-type="genus" reg="Moelleriella">M.</tp:taxon-name-part><tp:taxon-name-part taxon-name-part-type="species" reg="jinghongensis">jinghongensis</tp:taxon-name-part></tp:taxon-name></italic> were collected in this study. The distinguishing feature of <italic><tp:taxon-name><tp:taxon-name-part taxon-name-part-type="genus" reg="Moelleriella">M.</tp:taxon-name-part><tp:taxon-name-part taxon-name-part-type="species" reg="yuanyangensis">yuanyangensis</tp:taxon-name-part></tp:taxon-name></italic> within the genus <italic><tp:taxon-name><tp:taxon-name-part taxon-name-part-type="genus" reg="Moelleriella">Moelleriella</tp:taxon-name-part></tp:taxon-name></italic> was its ventricose conidia. While species such as <italic><tp:taxon-name><tp:taxon-name-part taxon-name-part-type="genus" reg="Moelleriella">M.</tp:taxon-name-part><tp:taxon-name-part taxon-name-part-type="species" reg="basicystis">basicystis</tp:taxon-name-part></tp:taxon-name></italic>, <italic><tp:taxon-name><tp:taxon-name-part taxon-name-part-type="genus" reg="Moelleriella">M.</tp:taxon-name-part><tp:taxon-name-part taxon-name-part-type="species" reg="phyllogena">phyllogena</tp:taxon-name-part></tp:taxon-name></italic>, and <italic><tp:taxon-name><tp:taxon-name-part taxon-name-part-type="genus" reg="Moelleriella">M.</tp:taxon-name-part><tp:taxon-name-part taxon-name-part-type="species" reg="umbospora">umbospora</tp:taxon-name-part></tp:taxon-name></italic> also produced ventricose conidia, <italic><tp:taxon-name><tp:taxon-name-part taxon-name-part-type="genus" reg="Moelleriella">M.</tp:taxon-name-part><tp:taxon-name-part taxon-name-part-type="species" reg="yuanyangensis">yuanyangensis</tp:taxon-name-part></tp:taxon-name></italic> could be differentiated from these species based on its unique stromatal morphology and phylogenetic position.</p></tp:treatment-sec><tp:treatment-sec><!--Section generated to contain objects referenced in tp:taxon-treatment.--><fig id="F14" position="float" orientation="portrait"><object-id xmlns:xlink="http://www.w3.org/1999/xlink" content-type="doi" xlink:type="simple">10.3897/mycokeys.117.140577.figure1</object-id><object-id xmlns:xlink="http://www.w3.org/1999/xlink" content-type="arpha" xlink:type="simple">CA6E4555-A92F-5D20-B9EC-EF9CDA0E09D7</object-id><label>Figure 1.</label><caption><p>Phylogenetic relationships of <tp:taxon-name><tp:taxon-name-part taxon-name-part-type="family">Clavicipitaceae</tp:taxon-name-part></tp:taxon-name> based on the maximum likelihood (<abbrev xmlns:xlink="http://www.w3.org/1999/xlink" xlink:title="maximum likelihood" id="ABBRID0E3TFK" xlink:type="simple">ML</abbrev>) and Bayesian inference (<abbrev xmlns:xlink="http://www.w3.org/1999/xlink" xlink:title="Bayesian inference" id="ABBRID0EAUFK" xlink:type="simple">BI</abbrev>) analysis using three-gene (<abbrev xmlns:xlink="http://www.w3.org/1999/xlink" xlink:title="large subunit nuclear ribosomal DNA" id="ABBRID0EEUFK" xlink:type="simple">nrLSU</abbrev>, <italic>tef</italic>-1<italic>α</italic>, and <italic>rpb</italic>1) sequences. The values of the <abbrev xmlns:xlink="http://www.w3.org/1999/xlink" xlink:title="maximum likelihood" id="ABBRID0EOUFK" xlink:type="simple">ML</abbrev> bootstrap proportions (≥ 70%) and the <abbrev xmlns:xlink="http://www.w3.org/1999/xlink" xlink:title="Bayesian inference" id="ABBRID0ESUFK" xlink:type="simple">BI</abbrev> posterior probability (≥ 0.70) are indicated at the nodes (BP/PP). The new taxa are highlighted in bold. Isolates representing ex-type material are marked with “<sup>T</sup>”.</p></caption><graphic xmlns:xlink="http://www.w3.org/1999/xlink" xlink:href="mycokeys-117-121-g001.jpg" position="float" orientation="portrait" xlink:type="simple" id="oo_1322699.jpg"><uri content-type="original_file" xlink:type="simple">https://binary.pensoft.net/fig/1322699</uri></graphic></fig></tp:treatment-sec></tp:taxon-treatment>
