# Supplementary material for: ﻿Taxonomy and phylogeny of entomopathogenic fungi from China—revealing two new genera and thirteen new species within Clavicipitaceae (Hypocreales, Ascomycota)
Source: MycoKeys. 2025 May 5;117:121–69. doi: 10.3897/mycokeys.117.140577 (PMC12070072; doi:10.3897/mycokeys.117.140577)
Supplement: XML Treatment for Moelleriella yunnanensis [file mycokeys.117.140577-treatment11.xml]

<!DOCTYPE tp:taxon-treatment
  PUBLIC "-//TaxonX//DTD Taxonomic Treatment Publishing DTD v0 20100105//EN" "tax-treatment-NSO.dtd">
<tp:taxon-treatment xmlns:tp="http://www.plazi.org/taxpub"><tp:treatment-meta><kwd-group><label>Taxon classification</label><kwd>
                <named-content content-type="kingdom">Fungi</named-content>
              </kwd><kwd>
                <named-content content-type="order">Hypocreales</named-content>
              </kwd><kwd>
                <named-content content-type="family">Clavicipitaceae</named-content>
              </kwd></kwd-group><mixed-citation publication-type="journal"><person-group><name><surname>Wang</surname><given-names>Zhi-Qin</given-names></name><name><surname>Yang</surname><given-names>Zhi-Li</given-names></name><name><surname>Zhao</surname><given-names>Jing</given-names></name><name><surname>Ma</surname><given-names>Jin-Mei</given-names></name><name><surname>Tang</surname><given-names>De-Xiang</given-names></name><name><surname>Liang</surname><given-names>Zong-Li</given-names></name><name><surname>Li</surname><given-names>Jian-Hong</given-names></name><name><surname>Zhou</surname><given-names>Xin-Mao</given-names></name><name><surname>Yu</surname><given-names>Hong</given-names></name></person-group><article-title>﻿Taxonomy and phylogeny of entomopathogenic fungi from China—revealing two new genera and thirteen new species within <tp:taxon-name><tp:taxon-name-part taxon-name-part-type="family">Clavicipitaceae</tp:taxon-name-part></tp:taxon-name> (<tp:taxon-name><tp:taxon-name-part taxon-name-part-type="order">Hypocreales</tp:taxon-name-part></tp:taxon-name>, <tp:taxon-name><tp:taxon-name-part taxon-name-part-type="phylum">Ascomycota</tp:taxon-name-part></tp:taxon-name>)</article-title><source>MycoKeys</source><day>05</day><month>05</month><year>2025</year><volume>117</volume><fpage>121</fpage><lpage>169</lpage><pub-id pub-id-type="doi">10.3897/mycokeys.117.140577</pub-id></mixed-citation></tp:treatment-meta><tp:nomenclature><label>﻿</label><tp:taxon-name>
              <object-id xmlns:xlink="http://www.w3.org/1999/xlink" content-type="arpha" xlink:type="simple">DB21E818-42CC-5A28-B572-35CC68D9B67A</object-id>
              <tp:taxon-name-part taxon-name-part-type="genus" reg="Moelleriella">Moelleriella</tp:taxon-name-part>
              <tp:taxon-name-part taxon-name-part-type="species" reg="yunnanensis">yunnanensis</tp:taxon-name-part>
              <object-id xmlns:xlink="http://www.w3.org/1999/xlink" content-type="mycobank" xlink:type="simple">851096</object-id>
            </tp:taxon-name><tp:taxon-authority>Hong Yu bis, Z.L. Yang, Z.Q. Wang &amp; J.M. Ma</tp:taxon-authority><tp:taxon-status xmlns:xlink="http://www.w3.org/1999/xlink" xlink:type="simple">sp. nov.</tp:taxon-status><xref ref-type="fig" rid="F11">Fig. 12</xref></tp:nomenclature><tp:treatment-sec sec-type="etymology" id="SECID0EILBM"><title>Etymology.</title><p>Named after the location of Yunnan Province, where this species was collected.</p><fig id="F11" position="float" orientation="portrait"><object-id xmlns:xlink="http://www.w3.org/1999/xlink" content-type="doi" xlink:type="simple">10.3897/mycokeys.117.140577.figure12</object-id><object-id xmlns:xlink="http://www.w3.org/1999/xlink" content-type="arpha" xlink:type="simple">597730AA-5268-58F7-98F2-B14F25EE982E</object-id><label>Figure 12.</label><caption><p><italic><tp:taxon-name><tp:taxon-name-part taxon-name-part-type="genus" reg="Moelleriella">Moelleriella</tp:taxon-name-part><tp:taxon-name-part taxon-name-part-type="species" reg="yunnanensis">yunnanensis</tp:taxon-name-part></tp:taxon-name></italic><bold>A, B</bold> anamorphic stromata containing conidiomata <bold>C, D</bold> section of stromata showing conidiomata <bold>E</bold> phialides <bold>F</bold> phialides with conidia (arrow) at the tips <bold>G</bold> conidia <bold>H</bold> colonies obverse on <abbrev xmlns:xlink="http://www.w3.org/1999/xlink" xlink:title="potato dextrose agar" id="ABBRID0EMMBM" xlink:type="simple">PDA</abbrev> at 25 °C after 21 days <bold>I</bold> colonies reverse on <abbrev xmlns:xlink="http://www.w3.org/1999/xlink" xlink:title="potato dextrose agar" id="ABBRID0ESMBM" xlink:type="simple">PDA</abbrev> at 25 °C after 21 days. Scale bars: 1 mm (<bold>A, B</bold>); 200 µm (<bold>C</bold>); 100 µm (<bold>D</bold>); 20 µm (<bold>E–G</bold>); 2 mm (<bold>H–I</bold>).</p></caption><graphic xmlns:xlink="http://www.w3.org/1999/xlink" xlink:href="mycokeys-117-121-g012.jpg" position="float" orientation="portrait" xlink:type="simple" id="oo_1322710.jpg"><uri content-type="original_file" xlink:type="simple">https://binary.pensoft.net/fig/1322710</uri></graphic></fig></tp:treatment-sec><tp:treatment-sec sec-type="diagnosis" id="SECID0EFNBM"><title>Diagnosis.</title><p><italic>S</italic>imilar to <italic><tp:taxon-name><tp:taxon-name-part taxon-name-part-type="genus" reg="Moelleriella">Moelleriella</tp:taxon-name-part><tp:taxon-name-part taxon-name-part-type="species" reg="turbinata">turbinata</tp:taxon-name-part></tp:taxon-name></italic> and <italic><tp:taxon-name><tp:taxon-name-part taxon-name-part-type="genus" reg="Moelleriella">M.</tp:taxon-name-part><tp:taxon-name-part taxon-name-part-type="species" reg="epiphylla">epiphylla</tp:taxon-name-part></tp:taxon-name></italic> in producing flask-shaped phialides, no paraphyses were observed, but it could be distinguished from <italic><tp:taxon-name><tp:taxon-name-part taxon-name-part-type="genus" reg="Moelleriella">M.</tp:taxon-name-part><tp:taxon-name-part taxon-name-part-type="species" reg="turbinata">turbinata</tp:taxon-name-part></tp:taxon-name></italic> and <italic><tp:taxon-name><tp:taxon-name-part taxon-name-part-type="genus" reg="Moelleriella">M.</tp:taxon-name-part><tp:taxon-name-part taxon-name-part-type="species" reg="epiphylla">epiphylla</tp:taxon-name-part></tp:taxon-name></italic> by smaller conidia.</p></tp:treatment-sec><tp:treatment-sec sec-type="material" id="SECID0EZOBM"><title>Type.</title><p>China • Yunnan Province, Pu’er City, Nandaohe Village, Yeyatang, <named-content xmlns:xlink="http://www.w3.org/1999/xlink" content-type="dwc:verbatimCoordinates" xlink:type="simple"><named-content content-type="geo-json" specific-use="{&#34;type&#34;:&#34;Point&#34;,&#34;coordinates&#34;:[101.650000,23.000000]}" id="NCID0ECPBM" xlink:type="simple">22°60'N, 100°99'E</named-content></named-content>, alt. 1,000 m, found on the underside of living leaves of dicotyledonous plants, 3 August 2023, Hong Yu (<abbrev xmlns:xlink="http://www.w3.org/1999/xlink" xlink:title="Yunnan Herbal Herbarium" id="ABBRID0EHPBM" xlink:type="simple">YHH</abbrev> 2308001, holotype; <abbrev xmlns:xlink="http://www.w3.org/1999/xlink" xlink:title="Yunnan Fungal Culture Collection" id="ABBRID0ELPBM" xlink:type="simple">YFCC</abbrev> 23089310, ex-type)</p></tp:treatment-sec><tp:treatment-sec sec-type="description" id="SECID0EPPBM"><title>Description.</title><p><bold>Teleomorph</bold>: Not known. <bold>Anamorph: <italic>Stromata</italic></bold> on natural substrate subglobose or irregular shape, surface smooth, orange yellow to orange, 1.1–2.7 mm in diameter, sometimes with narrow hypothallus. <bold><italic>Hyphae</italic></bold> of stromata forming compact <bold><italic>textura epidermoidea</italic></bold>. <bold><italic>Conidiomata</italic></bold> simple depressions of surface, a few conidiomata per stroma, flask-shaped, 122–315 × 65–240 μm. <bold><italic>Conidial masses</italic></bold> greyish yellow to orange. Phialides formed in a thick compact palisade, flask-shaped, 9.5–27 × 0.9–1.6 μm. No paraphyses were observed. <bold><italic>Conidia</italic></bold> unicellular, hyaline, smooth, fusoid with acute ends, straight or slightly curved, 8.8–12.5 × 2.2–3.5 μm, produced in copious slime.</p></tp:treatment-sec><tp:treatment-sec sec-type="description" id="SECID0EKQBM"><title>Culture characteristics.</title><p>Colonies on <abbrev xmlns:xlink="http://www.w3.org/1999/xlink" xlink:title="potato dextrose agar" id="ABBRID0EQQBM" xlink:type="simple">PDA</abbrev> slow-growing, attaining a diameter of 7.0–9.0 mm in 21 days at 25 °C. Stromatic colonies yellow, orange to dark orange, surface wrinkled and tomentose. Conidial masses orange yellow, in the center of colonies. Colony reverse side orange yellow to dark brown.</p></tp:treatment-sec><tp:treatment-sec sec-type="habitat" id="SECID0EUQBM"><title>Habitat.</title><p>On scale insects (<tp:taxon-name><tp:taxon-name-part taxon-name-part-type="family">Coccidae</tp:taxon-name-part></tp:taxon-name>, <tp:taxon-name><tp:taxon-name-part taxon-name-part-type="order">Hemiptera</tp:taxon-name-part></tp:taxon-name>) or whiteflies (<tp:taxon-name><tp:taxon-name-part taxon-name-part-type="family">Aleyrodidae</tp:taxon-name-part></tp:taxon-name>, <tp:taxon-name><tp:taxon-name-part taxon-name-part-type="suborder">Homoptera</tp:taxon-name-part></tp:taxon-name>), generally on the abaxial and adaxial underside of living leaves, and sometimes on twigs, of dicotyledonous plants.</p></tp:treatment-sec><tp:treatment-sec sec-type="distribution" id="SECID0EORBM"><title>Distribution.</title><p>China, Yunnan Province, Pu’er City.</p></tp:treatment-sec><tp:treatment-sec sec-type="material" id="SECID0ETRBM"><title>Other materials examined.</title><p>China • Yunnan Province, Pu’er City, Nandaohe Village, Yeyatang, <named-content xmlns:xlink="http://www.w3.org/1999/xlink" content-type="dwc:verbatimCoordinates" xlink:type="simple"><named-content content-type="geo-json" specific-use="{&#34;type&#34;:&#34;Point&#34;,&#34;coordinates&#34;:[101.650000,23.000000]}" id="NCID0E3RBM" xlink:type="simple">22°60'N, 100°99'E</named-content></named-content>, alt. 1,000 m, found on the underside of living leaves of dicotyledonous plants, 3 August 2023, Hong Yu (<abbrev xmlns:xlink="http://www.w3.org/1999/xlink" xlink:title="Yunnan Herbal Herbarium" id="ABBRID0EBSBM" xlink:type="simple">YHH</abbrev> 2308002, paratype; <abbrev xmlns:xlink="http://www.w3.org/1999/xlink" xlink:title="Yunnan Fungal Culture Collection" id="ABBRID0EFSBM" xlink:type="simple">YFCC</abbrev> 23089311, ex-paratype); • Ibid., (<abbrev xmlns:xlink="http://www.w3.org/1999/xlink" xlink:title="Yunnan Herbal Herbarium" id="ABBRID0EJSBM" xlink:type="simple">YHH</abbrev> 2308003, <abbrev xmlns:xlink="http://www.w3.org/1999/xlink" xlink:title="Yunnan Herbal Herbarium" id="ABBRID0ENSBM" xlink:type="simple">YHH</abbrev> 2308004, <abbrev xmlns:xlink="http://www.w3.org/1999/xlink" xlink:title="Yunnan Herbal Herbarium" id="ABBRID0ERSBM" xlink:type="simple">YHH</abbrev> 2308005, <abbrev xmlns:xlink="http://www.w3.org/1999/xlink" xlink:title="Yunnan Herbal Herbarium" id="ABBRID0EVSBM" xlink:type="simple">YHH</abbrev> 2308006, <abbrev xmlns:xlink="http://www.w3.org/1999/xlink" xlink:title="Yunnan Herbal Herbarium" id="ABBRID0EZSBM" xlink:type="simple">YHH</abbrev> 2308007).</p></tp:treatment-sec><tp:treatment-sec sec-type="notes" id="SECID0E4SBM"><title>Notes.</title><p>Phylogenetic analyses indicated that the two samples of <italic><tp:taxon-name><tp:taxon-name-part taxon-name-part-type="genus" reg="Moelleriella">Moelleriella</tp:taxon-name-part><tp:taxon-name-part taxon-name-part-type="species" reg="yunnanensis">yunnanensis</tp:taxon-name-part></tp:taxon-name></italic> clustered together, forming a distinct clade within the Globose clade of <italic><tp:taxon-name><tp:taxon-name-part taxon-name-part-type="genus" reg="Moelleriella">Moelleriella</tp:taxon-name-part></tp:taxon-name></italic>. This clade was closely associated with <italic><tp:taxon-name><tp:taxon-name-part taxon-name-part-type="genus" reg="Moelleriella">M.</tp:taxon-name-part><tp:taxon-name-part taxon-name-part-type="species" reg="turbinata">turbinata</tp:taxon-name-part></tp:taxon-name></italic> and <italic><tp:taxon-name><tp:taxon-name-part taxon-name-part-type="genus" reg="Moelleriella">M.</tp:taxon-name-part><tp:taxon-name-part taxon-name-part-type="species" reg="epiphylla">epiphylla</tp:taxon-name-part></tp:taxon-name></italic> (Fig. <xref ref-type="fig" rid="F14">1</xref>). Morphologically, <italic><tp:taxon-name><tp:taxon-name-part taxon-name-part-type="genus" reg="Moelleriella">M.</tp:taxon-name-part><tp:taxon-name-part taxon-name-part-type="species" reg="yunnanensis">yunnanensis</tp:taxon-name-part></tp:taxon-name></italic> shared similarities with <italic><tp:taxon-name><tp:taxon-name-part taxon-name-part-type="genus" reg="Moelleriella">M.</tp:taxon-name-part><tp:taxon-name-part taxon-name-part-type="species" reg="turbinata">turbinata</tp:taxon-name-part></tp:taxon-name></italic> and <italic><tp:taxon-name><tp:taxon-name-part taxon-name-part-type="genus" reg="Moelleriella">M.</tp:taxon-name-part><tp:taxon-name-part taxon-name-part-type="species" reg="epiphylla">epiphylla</tp:taxon-name-part></tp:taxon-name></italic>, characterized by flask-shaped phialides, abundant conidial production in mucilage, and the absence of paraphyses (<xref ref-type="bibr" rid="B10">Chaverri et al. 2008</xref>). Ecologically, these three species were commonly found on both the abaxial and adaxial surfaces of leaves as well as on twigs (<xref ref-type="bibr" rid="B10">Chaverri et al. 2008</xref>). However, <italic><tp:taxon-name><tp:taxon-name-part taxon-name-part-type="genus" reg="Moelleriella">M.</tp:taxon-name-part><tp:taxon-name-part taxon-name-part-type="species" reg="yunnanensis">yunnanensis</tp:taxon-name-part></tp:taxon-name></italic> could be differentiated from <italic><tp:taxon-name><tp:taxon-name-part taxon-name-part-type="genus" reg="Moelleriella">M.</tp:taxon-name-part><tp:taxon-name-part taxon-name-part-type="species" reg="turbinata">turbinata</tp:taxon-name-part></tp:taxon-name></italic> by the color and shape of the stroma, which exhibited greyish-yellow to orange conidial masses, flask-shaped conidiomata, and fusiform, smaller conidia (<xref ref-type="bibr" rid="B10">Chaverri et al. 2008</xref>). Additionally, it differed from <italic><tp:taxon-name><tp:taxon-name-part taxon-name-part-type="genus" reg="Moelleriella">M.</tp:taxon-name-part><tp:taxon-name-part taxon-name-part-type="species" reg="epiphylla">epiphylla</tp:taxon-name-part></tp:taxon-name></italic> by its flask-shaped conidiomata, narrower phialides, and fusiform, smaller conidia (<xref ref-type="bibr" rid="B10">Chaverri et al. 2008</xref>).</p></tp:treatment-sec><tp:treatment-sec><!--Section generated to contain objects referenced in tp:taxon-treatment.--><fig id="F14" position="float" orientation="portrait"><object-id xmlns:xlink="http://www.w3.org/1999/xlink" content-type="doi" xlink:type="simple">10.3897/mycokeys.117.140577.figure1</object-id><object-id xmlns:xlink="http://www.w3.org/1999/xlink" content-type="arpha" xlink:type="simple">CA6E4555-A92F-5D20-B9EC-EF9CDA0E09D7</object-id><label>Figure 1.</label><caption><p>Phylogenetic relationships of <tp:taxon-name><tp:taxon-name-part taxon-name-part-type="family">Clavicipitaceae</tp:taxon-name-part></tp:taxon-name> based on the maximum likelihood (<abbrev xmlns:xlink="http://www.w3.org/1999/xlink" xlink:title="maximum likelihood" id="ABBRID0E3TFK" xlink:type="simple">ML</abbrev>) and Bayesian inference (<abbrev xmlns:xlink="http://www.w3.org/1999/xlink" xlink:title="Bayesian inference" id="ABBRID0EAUFK" xlink:type="simple">BI</abbrev>) analysis using three-gene (<abbrev xmlns:xlink="http://www.w3.org/1999/xlink" xlink:title="large subunit nuclear ribosomal DNA" id="ABBRID0EEUFK" xlink:type="simple">nrLSU</abbrev>, <italic>tef</italic>-1<italic>α</italic>, and <italic>rpb</italic>1) sequences. The values of the <abbrev xmlns:xlink="http://www.w3.org/1999/xlink" xlink:title="maximum likelihood" id="ABBRID0EOUFK" xlink:type="simple">ML</abbrev> bootstrap proportions (≥ 70%) and the <abbrev xmlns:xlink="http://www.w3.org/1999/xlink" xlink:title="Bayesian inference" id="ABBRID0ESUFK" xlink:type="simple">BI</abbrev> posterior probability (≥ 0.70) are indicated at the nodes (BP/PP). The new taxa are highlighted in bold. Isolates representing ex-type material are marked with “<sup>T</sup>”.</p></caption><graphic xmlns:xlink="http://www.w3.org/1999/xlink" xlink:href="mycokeys-117-121-g001.jpg" position="float" orientation="portrait" xlink:type="simple" id="oo_1322699.jpg"><uri content-type="original_file" xlink:type="simple">https://binary.pensoft.net/fig/1322699</uri></graphic></fig></tp:treatment-sec><ref-list><ref id="B10"><mixed-citation xmlns:xlink="http://www.w3.org/1999/xlink" xlink:type="simple"><person-group><name name-style="western"><surname>Chaverri</surname><given-names>P</given-names></name><name name-style="western"><surname>Liu</surname><given-names>M</given-names></name><name name-style="western"><surname>Hodge</surname><given-names>KT</given-names></name></person-group> (<year>2008</year>) <article-title>A monograph of the entomopathogenic genera <italic><tp:taxon-name><tp:taxon-name-part taxon-name-part-type="genus">Hypocrella</tp:taxon-name-part></tp:taxon-name></italic>, <italic><tp:taxon-name><tp:taxon-name-part taxon-name-part-type="genus">Moelleriella</tp:taxon-name-part></tp:taxon-name></italic>, and <italic><tp:taxon-name><tp:taxon-name-part taxon-name-part-type="genus">Samuelsia</tp:taxon-name-part></tp:taxon-name></italic> gen. nov. (<tp:taxon-name><tp:taxon-name-part taxon-name-part-type="phylum">Ascomycota</tp:taxon-name-part></tp:taxon-name>, <tp:taxon-name><tp:taxon-name-part taxon-name-part-type="order">Hypocreales</tp:taxon-name-part></tp:taxon-name>, <tp:taxon-name><tp:taxon-name-part taxon-name-part-type="family">Clavicipitaceae</tp:taxon-name-part></tp:taxon-name>), and their aschersonia-like anamorphs in the Neotropics.</article-title><source>Studies in Mycology</source><volume>60</volume>: <fpage>1</fpage>–<lpage>66</lpage>. <ext-link xlink:href="10.3114/sim.2008.60.01" ext-link-type="doi" xlink:type="simple">https://doi.org/10.3114/sim.2008.60.01</ext-link></mixed-citation></ref></ref-list></tp:taxon-treatment>
