# Supplementary material for: ﻿Taxonomy and phylogeny of entomopathogenic fungi from China—revealing two new genera and thirteen new species within Clavicipitaceae (Hypocreales, Ascomycota)
Source: MycoKeys. 2025 May 5;117:121–69. doi: 10.3897/mycokeys.117.140577 (PMC12070072; doi:10.3897/mycokeys.117.140577)
Supplement: XML Treatment for Paramoelleriella [file mycokeys.117.140577-treatment12.xml]

<!DOCTYPE tp:taxon-treatment
  PUBLIC "-//TaxonX//DTD Taxonomic Treatment Publishing DTD v0 20100105//EN" "tax-treatment-NSO.dtd">
<tp:taxon-treatment xmlns:tp="http://www.plazi.org/taxpub"><tp:treatment-meta><kwd-group><label>Taxon classification</label><kwd>
                <named-content content-type="kingdom">Fungi</named-content>
              </kwd><kwd>
                <named-content content-type="order">Hypocreales</named-content>
              </kwd><kwd>
                <named-content content-type="family">Clavicipitaceae</named-content>
              </kwd></kwd-group><mixed-citation publication-type="journal"><person-group><name><surname>Wang</surname><given-names>Zhi-Qin</given-names></name><name><surname>Yang</surname><given-names>Zhi-Li</given-names></name><name><surname>Zhao</surname><given-names>Jing</given-names></name><name><surname>Ma</surname><given-names>Jin-Mei</given-names></name><name><surname>Tang</surname><given-names>De-Xiang</given-names></name><name><surname>Liang</surname><given-names>Zong-Li</given-names></name><name><surname>Li</surname><given-names>Jian-Hong</given-names></name><name><surname>Zhou</surname><given-names>Xin-Mao</given-names></name><name><surname>Yu</surname><given-names>Hong</given-names></name></person-group><article-title>﻿Taxonomy and phylogeny of entomopathogenic fungi from China—revealing two new genera and thirteen new species within <tp:taxon-name><tp:taxon-name-part taxon-name-part-type="family">Clavicipitaceae</tp:taxon-name-part></tp:taxon-name> (<tp:taxon-name><tp:taxon-name-part taxon-name-part-type="order">Hypocreales</tp:taxon-name-part></tp:taxon-name>, <tp:taxon-name><tp:taxon-name-part taxon-name-part-type="phylum">Ascomycota</tp:taxon-name-part></tp:taxon-name>)</article-title><source>MycoKeys</source><day>05</day><month>05</month><year>2025</year><volume>117</volume><fpage>121</fpage><lpage>169</lpage><pub-id pub-id-type="doi">10.3897/mycokeys.117.140577</pub-id></mixed-citation></tp:treatment-meta><tp:nomenclature><label>﻿</label><tp:taxon-name>
              <object-id xmlns:xlink="http://www.w3.org/1999/xlink" content-type="arpha" xlink:type="simple">6CDC025D-E48C-544B-980C-B86C32691FCD</object-id>
              <tp:taxon-name-part taxon-name-part-type="genus" reg="Paramoelleriella">Paramoelleriella</tp:taxon-name-part>
              <object-id xmlns:xlink="http://www.w3.org/1999/xlink" content-type="mycobank" xlink:type="simple">851097</object-id>
            </tp:taxon-name><tp:taxon-authority>Hong Yu bis, Z.L. Yang, Z.Q. Wang &amp; Jing Zhao</tp:taxon-authority><tp:taxon-status xmlns:xlink="http://www.w3.org/1999/xlink" xlink:type="simple">gen. nov.</tp:taxon-status></tp:nomenclature><tp:treatment-sec sec-type="etymology" id="SECID0EGYBM"><title>Etymology.</title><p>Refers to its close morphological relationship to <italic><tp:taxon-name><tp:taxon-name-part taxon-name-part-type="genus" reg="Moelleriella">Moelleriella</tp:taxon-name-part></tp:taxon-name></italic>.</p></tp:treatment-sec><tp:treatment-sec sec-type="type species" id="SECID0ETYBM"><title>Type species.</title><p><italic><tp:taxon-name><tp:taxon-name-part taxon-name-part-type="genus" reg="Paramoelleriella">Paramoelleriella</tp:taxon-name-part><tp:taxon-name-part taxon-name-part-type="species" reg="curvospora">curvospora</tp:taxon-name-part></tp:taxon-name></italic> Hong Yu bis, Z.L. Yang, Z.Q. Wang &amp; Jing Zhao.</p></tp:treatment-sec><tp:treatment-sec sec-type="description" id="SECID0EEZBM"><title>Description.</title><p><bold>Teleomorph: <italic>Stromata</italic></bold> globose to subglobose, yellow to orange. <bold><italic>Perithecia</italic></bold> densely arranged in stromata, completely embedded, flask-shaped, numerous perithecia per stroma. <bold><italic>Ostioles</italic></bold> deep orange to dark brown. <bold><italic>Asci</italic></bold> cylindrical, ascospores disarticulating into part-spores that were short-cylindrical with rounded ends. <bold>Anamorph: <italic>Stromata</italic></bold>, orange red. <bold><italic>Conidioma</italic></bold> large, few conidiomata per stroma, widely open orifice. In section, the conidioma irregular-shaped. <bold><italic>Conidia</italic></bold> unicellular, fusoid with acute ends, but curved to one side. <bold><italic>Paraphyses</italic></bold> present.</p></tp:treatment-sec><tp:treatment-sec sec-type="habitat" id="SECID0EJ1BM"><title>Habitat.</title><p>On scale insects (<tp:taxon-name><tp:taxon-name-part taxon-name-part-type="family">Coccidae</tp:taxon-name-part></tp:taxon-name>, <tp:taxon-name><tp:taxon-name-part taxon-name-part-type="order">Hemiptera</tp:taxon-name-part></tp:taxon-name>) or whiteflies (<tp:taxon-name><tp:taxon-name-part taxon-name-part-type="family">Aleyrodidae</tp:taxon-name-part></tp:taxon-name>, <tp:taxon-name><tp:taxon-name-part taxon-name-part-type="suborder">Homoptera</tp:taxon-name-part></tp:taxon-name>), found on the underside of dicotyledonous leaves.</p></tp:treatment-sec><tp:treatment-sec sec-type="notes" id="SECID0ED2BM"><title>Notes.</title><p>The genera <italic><tp:taxon-name><tp:taxon-name-part taxon-name-part-type="genus" reg="Conoideocrella">Conoideocrella</tp:taxon-name-part></tp:taxon-name></italic>, <italic><tp:taxon-name><tp:taxon-name-part taxon-name-part-type="genus" reg="Dussiella">Dussiella</tp:taxon-name-part></tp:taxon-name></italic>, <italic><tp:taxon-name><tp:taxon-name-part taxon-name-part-type="genus" reg="Helicocollum">Helicocollum</tp:taxon-name-part></tp:taxon-name></italic>, <italic><tp:taxon-name><tp:taxon-name-part taxon-name-part-type="genus" reg="Hyperdermium">Hyperdermium</tp:taxon-name-part></tp:taxon-name></italic>, <italic><tp:taxon-name><tp:taxon-name-part taxon-name-part-type="genus" reg="Hypocrella">Hypocrella</tp:taxon-name-part></tp:taxon-name></italic>, <italic><tp:taxon-name><tp:taxon-name-part taxon-name-part-type="genus" reg="Moelleriella">Moelleriella</tp:taxon-name-part></tp:taxon-name></italic>, <italic><tp:taxon-name><tp:taxon-name-part taxon-name-part-type="genus" reg="Orbiocrella">Orbiocrella</tp:taxon-name-part></tp:taxon-name></italic>, <italic><tp:taxon-name><tp:taxon-name-part taxon-name-part-type="genus" reg="Regiocrella">Regiocrella</tp:taxon-name-part></tp:taxon-name></italic>, and <italic><tp:taxon-name><tp:taxon-name-part taxon-name-part-type="genus" reg="Samuelsia">Samuelsia</tp:taxon-name-part></tp:taxon-name></italic> have been reported as scale insects and whiteflies pathogenic fungi in <tp:taxon-name><tp:taxon-name-part taxon-name-part-type="family">Clavicipitaceae</tp:taxon-name-part></tp:taxon-name> (<xref ref-type="bibr" rid="B80">Sullivan et al. 2000</xref>; <xref ref-type="bibr" rid="B8">Chaverri et al. 2005a</xref>, <xref ref-type="bibr" rid="B9">b</xref>, <xref ref-type="bibr" rid="B10">2008</xref>; <xref ref-type="bibr" rid="B30">Johnson et al. 2009</xref>; <xref ref-type="bibr" rid="B48">Luangsa-ard et al. 2017</xref>). In this study, phylogenetic analyses showed that the new genus <italic><tp:taxon-name><tp:taxon-name-part taxon-name-part-type="genus" reg="Paramoelleriella">Paramoelleriella</tp:taxon-name-part></tp:taxon-name></italic>, pathogenic on scale insects, was proposed according to the type species <italic><tp:taxon-name><tp:taxon-name-part taxon-name-part-type="genus" reg="Paramoelleriella">P.</tp:taxon-name-part><tp:taxon-name-part taxon-name-part-type="species" reg="curvospora">curvospora</tp:taxon-name-part></tp:taxon-name></italic> phylogenetic placement and was closely related to <italic><tp:taxon-name><tp:taxon-name-part taxon-name-part-type="genus" reg="Hypocrella">Hypocrella</tp:taxon-name-part></tp:taxon-name></italic>, <italic><tp:taxon-name><tp:taxon-name-part taxon-name-part-type="genus" reg="Samuelsia">Samuelsia</tp:taxon-name-part></tp:taxon-name></italic>, and <italic><tp:taxon-name><tp:taxon-name-part taxon-name-part-type="genus" reg="Moelleriella">Moelleriella</tp:taxon-name-part></tp:taxon-name></italic>. Morphologically, <italic><tp:taxon-name><tp:taxon-name-part taxon-name-part-type="genus" reg="Paramoelleriella">Paramoelleriella</tp:taxon-name-part></tp:taxon-name></italic> was similar to <italic><tp:taxon-name><tp:taxon-name-part taxon-name-part-type="genus" reg="Moelleriella">Moelleriella</tp:taxon-name-part></tp:taxon-name></italic> by its shape and color of stromata, filiform multi-septate ascospores disarticulated into part-spores, and fusoid conidia. However, it differed from <italic><tp:taxon-name><tp:taxon-name-part taxon-name-part-type="genus" reg="Moelleriella">Moelleriella</tp:taxon-name-part></tp:taxon-name></italic> by producing conidia that curve to one side, and it could be distinguished from <italic><tp:taxon-name><tp:taxon-name-part taxon-name-part-type="genus" reg="Hypocrella">Hypocrella</tp:taxon-name-part></tp:taxon-name></italic> and <italic><tp:taxon-name><tp:taxon-name-part taxon-name-part-type="genus" reg="Samuelsia">Samuelsia</tp:taxon-name-part></tp:taxon-name></italic> by its ascospores disarticulating into part-spores, while the latter two did not.</p></tp:treatment-sec><ref-list><ref id="B80"><mixed-citation xmlns:xlink="http://www.w3.org/1999/xlink" xlink:type="simple"><person-group><name name-style="western"><surname>Sullivan</surname><given-names>RF</given-names></name><name name-style="western"><surname>Bills</surname><given-names>GF</given-names></name><name name-style="western"><surname>Hywel-Jones</surname><given-names>NL</given-names></name><name name-style="western"><surname>White</surname><given-names>Jr JF</given-names></name></person-group> (<year>2000</year>) <article-title><italic><tp:taxon-name><tp:taxon-name-part taxon-name-part-type="genus">Hyperdermium</tp:taxon-name-part></tp:taxon-name></italic>: a new clavicipitalean genus for some tropical epibionts of dicotyledonous plants.</article-title><source>Mycologia</source><volume>92</volume>(<issue>5</issue>): <fpage>908</fpage>–<lpage>918</lpage>. <ext-link xlink:href="10.1080/00275514.2000.12061236" ext-link-type="doi" xlink:type="simple">https://doi.org/10.1080/00275514.2000.12061236</ext-link></mixed-citation></ref><ref id="B8"><mixed-citation xmlns:xlink="http://www.w3.org/1999/xlink" xlink:type="simple"><person-group><name name-style="western"><surname>Chaverri</surname><given-names>P</given-names></name><name name-style="western"><surname>Bischoff</surname><given-names>JF</given-names></name><name name-style="western"><surname>Evan</surname><given-names>HC</given-names></name><name name-style="western"><surname>Hodge</surname><given-names>KT</given-names></name></person-group> (<year>2005a</year>) <article-title><italic><tp:taxon-name><tp:taxon-name-part taxon-name-part-type="genus">Regiocrella</tp:taxon-name-part></tp:taxon-name></italic>, a newentomopathogenic genus with a pycnidial anamorph and its phylogenetic placement in the <tp:taxon-name><tp:taxon-name-part taxon-name-part-type="family">Clavicipitaceae</tp:taxon-name-part></tp:taxon-name>.</article-title><source>Mycologia</source><volume>97</volume>(<issue>6</issue>): <fpage>1225</fpage>–<lpage>1237</lpage>. <ext-link xlink:href="10.1080/15572536.2006.11832732" ext-link-type="doi" xlink:type="simple">https://doi.org/10.1080/15572536.2006.11832732</ext-link></mixed-citation></ref><ref id="B9"><mixed-citation xmlns:xlink="http://www.w3.org/1999/xlink" xlink:type="simple"><person-group><name name-style="western"><surname>Chaverri</surname><given-names>P</given-names></name><name name-style="western"><surname>Bischoff</surname><given-names>JF</given-names></name><name name-style="western"><surname>Liu</surname><given-names>M</given-names></name><name name-style="western"><surname>Hodge</surname><given-names>KT</given-names></name></person-group> (<year>2005b</year>) <article-title>A new species of <italic><tp:taxon-name><tp:taxon-name-part taxon-name-part-type="genus">Hypocrella</tp:taxon-name-part></tp:taxon-name></italic>, <italic><tp:taxon-name><tp:taxon-name-part taxon-name-part-type="genus">H.</tp:taxon-name-part><tp:taxon-name-part taxon-name-part-type="species">macrostroma</tp:taxon-name-part></tp:taxon-name></italic>, and its phylogenetic relationships to other species with large stromata.</article-title><source>Mycological Research</source><volume>109</volume>(<issue>11</issue>): <fpage>1268</fpage>–<lpage>1275</lpage>. <ext-link xlink:href="10.1017/S0953756205003904" ext-link-type="doi" xlink:type="simple">https://doi.org/10.1017/S0953756205003904</ext-link></mixed-citation></ref><ref id="B10"><mixed-citation xmlns:xlink="http://www.w3.org/1999/xlink" xlink:type="simple"><person-group><name name-style="western"><surname>Chaverri</surname><given-names>P</given-names></name><name name-style="western"><surname>Liu</surname><given-names>M</given-names></name><name name-style="western"><surname>Hodge</surname><given-names>KT</given-names></name></person-group> (<year>2008</year>) <article-title>A monograph of the entomopathogenic genera <italic><tp:taxon-name><tp:taxon-name-part taxon-name-part-type="genus">Hypocrella</tp:taxon-name-part></tp:taxon-name></italic>, <italic><tp:taxon-name><tp:taxon-name-part taxon-name-part-type="genus">Moelleriella</tp:taxon-name-part></tp:taxon-name></italic>, and <italic><tp:taxon-name><tp:taxon-name-part taxon-name-part-type="genus">Samuelsia</tp:taxon-name-part></tp:taxon-name></italic> gen. nov. (<tp:taxon-name><tp:taxon-name-part taxon-name-part-type="phylum">Ascomycota</tp:taxon-name-part></tp:taxon-name>, <tp:taxon-name><tp:taxon-name-part taxon-name-part-type="order">Hypocreales</tp:taxon-name-part></tp:taxon-name>, <tp:taxon-name><tp:taxon-name-part taxon-name-part-type="family">Clavicipitaceae</tp:taxon-name-part></tp:taxon-name>), and their aschersonia-like anamorphs in the Neotropics.</article-title><source>Studies in Mycology</source><volume>60</volume>: <fpage>1</fpage>–<lpage>66</lpage>. <ext-link xlink:href="10.3114/sim.2008.60.01" ext-link-type="doi" xlink:type="simple">https://doi.org/10.3114/sim.2008.60.01</ext-link></mixed-citation></ref><ref id="B30"><mixed-citation xmlns:xlink="http://www.w3.org/1999/xlink" xlink:type="simple"><person-group><name name-style="western"><surname>Johnson</surname><given-names>D</given-names></name><name name-style="western"><surname>Sung</surname><given-names>GH</given-names></name><name name-style="western"><surname>Hywel-Jones</surname><given-names>NL</given-names></name><name name-style="western"><surname>Luangsa-ard</surname><given-names>JJ</given-names></name><name name-style="western"><surname>Bischoff</surname><given-names>JF</given-names></name><name name-style="western"><surname>Kepler</surname><given-names>RM</given-names></name><name name-style="western"><surname>Spatafora</surname><given-names>JW</given-names></name></person-group> (<year>2009</year>) <article-title>Systematics and evolution of the genus <italic><tp:taxon-name><tp:taxon-name-part taxon-name-part-type="genus">Torrubiella</tp:taxon-name-part></tp:taxon-name></italic> (<tp:taxon-name><tp:taxon-name-part taxon-name-part-type="order">Hypocreales</tp:taxon-name-part></tp:taxon-name>, <tp:taxon-name><tp:taxon-name-part taxon-name-part-type="phylum">Ascomycota</tp:taxon-name-part></tp:taxon-name>).</article-title><source>Mycological Research</source><volume>113</volume>: <fpage>279</fpage>–<lpage>289</lpage>. <ext-link xlink:href="10.1016/j.mycres.2008.09.008" ext-link-type="doi" xlink:type="simple">https://doi.org/10.1016/j.mycres.2008.09.008</ext-link></mixed-citation></ref><ref id="B48"><mixed-citation xmlns:xlink="http://www.w3.org/1999/xlink" xlink:type="simple"><person-group><name name-style="western"><surname>Luangsa-ard</surname><given-names>JJ</given-names></name><name name-style="western"><surname>Mongkolsamrit</surname><given-names>S</given-names></name><name name-style="western"><surname>Noisripoom</surname><given-names>W</given-names></name><name name-style="western"><surname>Thanakitpipattana</surname><given-names>D</given-names></name><name name-style="western"><surname>Khonsanit</surname><given-names>A</given-names></name><name name-style="western"><surname>Wutikhun</surname><given-names>T</given-names></name></person-group> (<year>2017</year>) <article-title><italic><tp:taxon-name><tp:taxon-name-part taxon-name-part-type="genus">Helicocollum</tp:taxon-name-part></tp:taxon-name></italic>, a new clavicipitalean genus pathogenic to scale insects (<tp:taxon-name><tp:taxon-name-part taxon-name-part-type="order">Hemiptera</tp:taxon-name-part></tp:taxon-name>) in Thailand.</article-title><source>Mycological Research</source><volume>16</volume>: <fpage>419</fpage>–<lpage>431</lpage>. <ext-link xlink:href="10.1007/s11557-017-1283-3" ext-link-type="doi" xlink:type="simple">https://doi.org/10.1007/s11557-017-1283-3</ext-link></mixed-citation></ref></ref-list></tp:taxon-treatment>
