# Supplementary material for: ﻿Taxonomy and phylogeny of entomopathogenic fungi from China—revealing two new genera and thirteen new species within Clavicipitaceae (Hypocreales, Ascomycota)
Source: MycoKeys. 2025 May 5;117:121–69. doi: 10.3897/mycokeys.117.140577 (PMC12070072; doi:10.3897/mycokeys.117.140577)
Supplement: XML Treatment for Paramoelleriella curvospora [file mycokeys.117.140577-treatment13.xml]

<!DOCTYPE tp:taxon-treatment
  PUBLIC "-//TaxonX//DTD Taxonomic Treatment Publishing DTD v0 20100105//EN" "tax-treatment-NSO.dtd">
<tp:taxon-treatment xmlns:tp="http://www.plazi.org/taxpub"><tp:treatment-meta><kwd-group><label>Taxon classification</label><kwd>
                <named-content content-type="kingdom">Fungi</named-content>
              </kwd><kwd>
                <named-content content-type="order">Hypocreales</named-content>
              </kwd><kwd>
                <named-content content-type="family">Clavicipitaceae</named-content>
              </kwd></kwd-group><mixed-citation publication-type="journal"><person-group><name><surname>Wang</surname><given-names>Zhi-Qin</given-names></name><name><surname>Yang</surname><given-names>Zhi-Li</given-names></name><name><surname>Zhao</surname><given-names>Jing</given-names></name><name><surname>Ma</surname><given-names>Jin-Mei</given-names></name><name><surname>Tang</surname><given-names>De-Xiang</given-names></name><name><surname>Liang</surname><given-names>Zong-Li</given-names></name><name><surname>Li</surname><given-names>Jian-Hong</given-names></name><name><surname>Zhou</surname><given-names>Xin-Mao</given-names></name><name><surname>Yu</surname><given-names>Hong</given-names></name></person-group><article-title>﻿Taxonomy and phylogeny of entomopathogenic fungi from China—revealing two new genera and thirteen new species within <tp:taxon-name><tp:taxon-name-part taxon-name-part-type="family">Clavicipitaceae</tp:taxon-name-part></tp:taxon-name> (<tp:taxon-name><tp:taxon-name-part taxon-name-part-type="order">Hypocreales</tp:taxon-name-part></tp:taxon-name>, <tp:taxon-name><tp:taxon-name-part taxon-name-part-type="phylum">Ascomycota</tp:taxon-name-part></tp:taxon-name>)</article-title><source>MycoKeys</source><day>05</day><month>05</month><year>2025</year><volume>117</volume><fpage>121</fpage><lpage>169</lpage><pub-id pub-id-type="doi">10.3897/mycokeys.117.140577</pub-id></mixed-citation></tp:treatment-meta><tp:nomenclature><label>﻿</label><tp:taxon-name>
              <object-id xmlns:xlink="http://www.w3.org/1999/xlink" content-type="arpha" xlink:type="simple">C329FBD0-7D10-58EA-9841-F2C96CCCF8B8</object-id>
              <tp:taxon-name-part taxon-name-part-type="genus" reg="Paramoelleriella">Paramoelleriella</tp:taxon-name-part>
              <tp:taxon-name-part taxon-name-part-type="species" reg="curvospora">curvospora</tp:taxon-name-part>
              <object-id xmlns:xlink="http://www.w3.org/1999/xlink" content-type="mycobank" xlink:type="simple">851098</object-id>
            </tp:taxon-name><tp:taxon-authority>Hong Yu bis, Z.L. Yang, Z.Q. Wang &amp; Jing Zhao</tp:taxon-authority><tp:taxon-status xmlns:xlink="http://www.w3.org/1999/xlink" xlink:type="simple">sp. nov.</tp:taxon-status><xref ref-type="fig" rid="F12">Fig. 13</xref></tp:nomenclature><tp:treatment-sec sec-type="etymology" id="SECID0E4BCM"><title>Etymology.</title><p><italic><tp:taxon-name><tp:taxon-name-part taxon-name-part-type="genus" reg="Paramoelleriella"/><tp:taxon-name-part taxon-name-part-type="species" reg="curvospora">curvospora</tp:taxon-name-part></tp:taxon-name></italic>, indicating that the conidia were curved.</p></tp:treatment-sec><tp:treatment-sec sec-type="diagnosis" id="SECID0ENCCM"><title>Diagnosis.</title><p>Similar to <italic><tp:taxon-name><tp:taxon-name-part taxon-name-part-type="genus" reg="Moelleriella">Moelleriella</tp:taxon-name-part><tp:taxon-name-part taxon-name-part-type="species" reg="globostromata">globostromata</tp:taxon-name-part></tp:taxon-name></italic> in color and shape of stromata, but it could be distinguished from <italic><tp:taxon-name><tp:taxon-name-part taxon-name-part-type="genus" reg="Moelleriella">M.</tp:taxon-name-part><tp:taxon-name-part taxon-name-part-type="species" reg="globostromata">globostromata</tp:taxon-name-part></tp:taxon-name></italic> by its smaller stromata, larger perithecia, and larger asci.</p><fig id="F12" position="float" orientation="portrait"><object-id xmlns:xlink="http://www.w3.org/1999/xlink" content-type="doi" xlink:type="simple">10.3897/mycokeys.117.140577.figure13</object-id><object-id xmlns:xlink="http://www.w3.org/1999/xlink" content-type="arpha" xlink:type="simple">65D963DB-9AA5-5D62-A025-B88652C96756</object-id><label>Figure 13.</label><caption><p><italic><tp:taxon-name><tp:taxon-name-part taxon-name-part-type="genus" reg="Paramoelleriella">Paramoelleriella</tp:taxon-name-part><tp:taxon-name-part taxon-name-part-type="species" reg="curvospora">curvospora</tp:taxon-name-part></tp:taxon-name></italic><bold>A, B</bold> teleomorphic stromata containing perithecia <bold>C</bold> anamorphic stroma containing conidiomata <bold>D</bold> perithecia <bold>E–H</bold> mature asci with developing asci <bold>I</bold> part-spores <bold>J, K</bold> section of stroma showing conidiomata <bold>L</bold> conidia <bold>M</bold> colonies obverse on <abbrev xmlns:xlink="http://www.w3.org/1999/xlink" xlink:title="potato dextrose agar" id="ABBRID0EMECM" xlink:type="simple">PDA</abbrev> at 25 °C after 21 days <bold>N</bold> colonies reverse on <abbrev xmlns:xlink="http://www.w3.org/1999/xlink" xlink:title="potato dextrose agar" id="ABBRID0ESECM" xlink:type="simple">PDA</abbrev> at 25 °C after 21 days. Scale bars: 1 mm (<bold>A–C</bold>); 200 µm (<bold>D</bold>); 50 µm (<bold>E–G</bold>); 20 µm (<bold>H–I</bold>); 200 µm (<bold>J–K</bold>); 20 µm (<bold>L</bold>); 1 mm (<bold>M–N</bold>).</p></caption><graphic xmlns:xlink="http://www.w3.org/1999/xlink" xlink:href="mycokeys-117-121-g013.jpg" position="float" orientation="portrait" xlink:type="simple" id="oo_1322711.jpg"><uri content-type="original_file" xlink:type="simple">https://binary.pensoft.net/fig/1322711</uri></graphic></fig></tp:treatment-sec><tp:treatment-sec sec-type="material" id="SECID0EJFCM"><title>Type.</title><p>China • Yunnan Province, Jinping County, the Wutai Mountains, <named-content xmlns:xlink="http://www.w3.org/1999/xlink" content-type="dwc:verbatimCoordinates" xlink:type="simple"><named-content content-type="geo-json" specific-use="{&#34;type&#34;:&#34;Point&#34;,&#34;coordinates&#34;:[103.800000,23.266667]}" id="NCID0ESFCM" xlink:type="simple">22°76'N, 103°48'E</named-content></named-content>, alt. 1,544 m, found on the underside of living leaves of dicotyledonous plants, 26 May 2023, Hong Yu (<abbrev xmlns:xlink="http://www.w3.org/1999/xlink" xlink:title="Yunnan Herbal Herbarium" id="ABBRID0EXFCM" xlink:type="simple">YHH</abbrev> 2305001, holotype).</p></tp:treatment-sec><tp:treatment-sec sec-type="description" id="SECID0E2FCM"><title>Description.</title><p><bold>Teleomorph: <italic>Stromata</italic></bold> globose to subglobose, uneven surface, constricted at base, 3.8–3.9 mm in diameter, 1.8–1.9 mm high, pale orange, opaque, with a narrow hypothallus. <bold><italic>Hyphae</italic></bold> of stromata forming compact <bold><italic>textura intricata</italic></bold> to <bold><italic>epidemoidea</italic></bold>. <bold><italic>Perithecia</italic></bold> densely arranged in stromata, completely embedded, flask-shaped, numerous perithecia per stroma (&gt;70), 345–745 × 130–235 μm. <bold><italic>Ostioles</italic></bold> deep orange to dark brown. <bold><italic>Asci</italic></bold> cylindrical, 190–370 × 4.2–10.2 μm, caps 2.8–4.5 μm thick. <bold><italic>Ascospores</italic></bold> initially filiform, disarticulating into part-spores that were short-cylindrical with rounded ends, 4.7–7.3 × 1.1–1.9 μm. <bold>Anamorph</bold>: (The teleomorph and anamorph are not found in the same stroma.) <bold><italic>Stromata</italic></bold>, orange red, 2.0–3.0 mm in diameter. <bold><italic>Conidioma</italic></bold> large, few conidiomata per stroma, widely open orifice. In section, the conidioma irregular-shaped. <bold><italic>Conidia</italic></bold> hyaline, smooth, unicellular, fusoid with acute ends, but curve to one side, 6.6–9.2 × 1.5–2.1 μm. <bold><italic>Paraphyses</italic></bold> present, linear, filiform, up to 133 µm long.</p></tp:treatment-sec><tp:treatment-sec sec-type="habitat" id="SECID0ENHCM"><title>Habitat.</title><p>On scale insects (<tp:taxon-name><tp:taxon-name-part taxon-name-part-type="family">Coccidae</tp:taxon-name-part></tp:taxon-name>, <tp:taxon-name><tp:taxon-name-part taxon-name-part-type="order">Hemiptera</tp:taxon-name-part></tp:taxon-name>) or whiteflies (<tp:taxon-name><tp:taxon-name-part taxon-name-part-type="family">Aleyrodidae</tp:taxon-name-part></tp:taxon-name>, <tp:taxon-name><tp:taxon-name-part taxon-name-part-type="suborder">Homoptera</tp:taxon-name-part></tp:taxon-name>), found on the underside of dicotyledonous leaves.</p></tp:treatment-sec><tp:treatment-sec sec-type="distribution" id="SECID0EHICM"><title>Distribution.</title><p>China, Yunnan, Jinping County.</p></tp:treatment-sec><tp:treatment-sec sec-type="material" id="SECID0EMICM"><title>Other materials examined.</title><p>China • Yunnan Province, Jinping County, the Wutai Mountains, <named-content xmlns:xlink="http://www.w3.org/1999/xlink" content-type="dwc:verbatimCoordinates" xlink:type="simple"><named-content content-type="geo-json" specific-use="{&#34;type&#34;:&#34;Point&#34;,&#34;coordinates&#34;:[103.800000,23.266667]}" id="NCID0EVICM" xlink:type="simple">22°76'N, 103°48'E</named-content></named-content>, alt. 1,544 m, found on the underside of living leaves of dicotyledonous plants, 26 May 2023, Hong Yu (<abbrev xmlns:xlink="http://www.w3.org/1999/xlink" xlink:title="Yunnan Herbal Herbarium" id="ABBRID0E1ICM" xlink:type="simple">YHH</abbrev> 2305002, paratype).</p></tp:treatment-sec><tp:treatment-sec sec-type="notes" id="SECID0E5ICM"><title>Notes.</title><p>Phylogenetically, <italic><tp:taxon-name><tp:taxon-name-part taxon-name-part-type="genus" reg="Paramoelleriella">Paramoelleriella</tp:taxon-name-part><tp:taxon-name-part taxon-name-part-type="species" reg="curvospora">curvospora</tp:taxon-name-part></tp:taxon-name></italic> formed a separate clade and was closely related to <italic><tp:taxon-name><tp:taxon-name-part taxon-name-part-type="genus" reg="Hypocrella">Hypocrella</tp:taxon-name-part></tp:taxon-name></italic>, <italic><tp:taxon-name><tp:taxon-name-part taxon-name-part-type="genus" reg="Samuelsia">Samuelsia</tp:taxon-name-part></tp:taxon-name></italic>, and <italic><tp:taxon-name><tp:taxon-name-part taxon-name-part-type="genus" reg="Moelleriella">Moelleriella</tp:taxon-name-part></tp:taxon-name></italic>, with high statistical support from <abbrev xmlns:xlink="http://www.w3.org/1999/xlink" xlink:title="Bayesian inference" id="ABBRID0EEKCM" xlink:type="simple">BI</abbrev> (PP = 91%) and <abbrev xmlns:xlink="http://www.w3.org/1999/xlink" xlink:title="maximum likelihood" id="ABBRID0EIKCM" xlink:type="simple">ML</abbrev> (BP = 90%) (Fig. <xref ref-type="fig" rid="F14">1</xref>). Morphologically, the teleomorph of <italic><tp:taxon-name><tp:taxon-name-part taxon-name-part-type="genus" reg="Paramoelleriella">P.</tp:taxon-name-part><tp:taxon-name-part taxon-name-part-type="species" reg="curvospora">curvospora</tp:taxon-name-part></tp:taxon-name></italic> was similar to that of <italic><tp:taxon-name><tp:taxon-name-part taxon-name-part-type="genus" reg="Moelleriella">M.</tp:taxon-name-part><tp:taxon-name-part taxon-name-part-type="species" reg="globostromata">globostromata</tp:taxon-name-part></tp:taxon-name></italic> in color and shape of stromata, and both had completely embedded, flask-shaped perithecia and short-cylindrical part-spores. However, it could be distinguished from <italic><tp:taxon-name><tp:taxon-name-part taxon-name-part-type="genus" reg="Moelleriella">M.</tp:taxon-name-part><tp:taxon-name-part taxon-name-part-type="species" reg="globostromata">globostromata</tp:taxon-name-part></tp:taxon-name></italic> by its smaller stromata, larger perithecia (345–745 × 130–235 vs. 110–410 × 110–205), larger asci (190–370 × 4.2–10.2 vs. 85–170 × 3.0–6.3), and paraphyses present.</p></tp:treatment-sec><tp:treatment-sec><!--Section generated to contain objects referenced in tp:taxon-treatment.--><fig id="F14" position="float" orientation="portrait"><object-id xmlns:xlink="http://www.w3.org/1999/xlink" content-type="doi" xlink:type="simple">10.3897/mycokeys.117.140577.figure1</object-id><object-id xmlns:xlink="http://www.w3.org/1999/xlink" content-type="arpha" xlink:type="simple">CA6E4555-A92F-5D20-B9EC-EF9CDA0E09D7</object-id><label>Figure 1.</label><caption><p>Phylogenetic relationships of <tp:taxon-name><tp:taxon-name-part taxon-name-part-type="family">Clavicipitaceae</tp:taxon-name-part></tp:taxon-name> based on the maximum likelihood (<abbrev xmlns:xlink="http://www.w3.org/1999/xlink" xlink:title="maximum likelihood" id="ABBRID0E3TFK" xlink:type="simple">ML</abbrev>) and Bayesian inference (<abbrev xmlns:xlink="http://www.w3.org/1999/xlink" xlink:title="Bayesian inference" id="ABBRID0EAUFK" xlink:type="simple">BI</abbrev>) analysis using three-gene (<abbrev xmlns:xlink="http://www.w3.org/1999/xlink" xlink:title="large subunit nuclear ribosomal DNA" id="ABBRID0EEUFK" xlink:type="simple">nrLSU</abbrev>, <italic>tef</italic>-1<italic>α</italic>, and <italic>rpb</italic>1) sequences. The values of the <abbrev xmlns:xlink="http://www.w3.org/1999/xlink" xlink:title="maximum likelihood" id="ABBRID0EOUFK" xlink:type="simple">ML</abbrev> bootstrap proportions (≥ 70%) and the <abbrev xmlns:xlink="http://www.w3.org/1999/xlink" xlink:title="Bayesian inference" id="ABBRID0ESUFK" xlink:type="simple">BI</abbrev> posterior probability (≥ 0.70) are indicated at the nodes (BP/PP). The new taxa are highlighted in bold. Isolates representing ex-type material are marked with “<sup>T</sup>”.</p></caption><graphic xmlns:xlink="http://www.w3.org/1999/xlink" xlink:href="mycokeys-117-121-g001.jpg" position="float" orientation="portrait" xlink:type="simple" id="oo_1322699.jpg"><uri content-type="original_file" xlink:type="simple">https://binary.pensoft.net/fig/1322699</uri></graphic></fig></tp:treatment-sec></tp:taxon-treatment>
