# Supplementary material for: ﻿Taxonomy and phylogeny of entomopathogenic fungi from China—revealing two new genera and thirteen new species within Clavicipitaceae (Hypocreales, Ascomycota)
Source: MycoKeys. 2025 May 5;117:121–69. doi: 10.3897/mycokeys.117.140577 (PMC12070072; doi:10.3897/mycokeys.117.140577)
Supplement: XML Treatment for Polymicrospora [file mycokeys.117.140577-treatment14.xml]

<!DOCTYPE tp:taxon-treatment
  PUBLIC "-//TaxonX//DTD Taxonomic Treatment Publishing DTD v0 20100105//EN" "tax-treatment-NSO.dtd">
<tp:taxon-treatment xmlns:tp="http://www.plazi.org/taxpub"><tp:treatment-meta><kwd-group><label>Taxon classification</label><kwd>
                <named-content content-type="kingdom">Fungi</named-content>
              </kwd><kwd>
                <named-content content-type="order">Hypocreales</named-content>
              </kwd><kwd>
                <named-content content-type="family">Clavicipitaceae</named-content>
              </kwd></kwd-group><mixed-citation publication-type="journal"><person-group><name><surname>Wang</surname><given-names>Zhi-Qin</given-names></name><name><surname>Yang</surname><given-names>Zhi-Li</given-names></name><name><surname>Zhao</surname><given-names>Jing</given-names></name><name><surname>Ma</surname><given-names>Jin-Mei</given-names></name><name><surname>Tang</surname><given-names>De-Xiang</given-names></name><name><surname>Liang</surname><given-names>Zong-Li</given-names></name><name><surname>Li</surname><given-names>Jian-Hong</given-names></name><name><surname>Zhou</surname><given-names>Xin-Mao</given-names></name><name><surname>Yu</surname><given-names>Hong</given-names></name></person-group><article-title>﻿Taxonomy and phylogeny of entomopathogenic fungi from China—revealing two new genera and thirteen new species within <tp:taxon-name><tp:taxon-name-part taxon-name-part-type="family">Clavicipitaceae</tp:taxon-name-part></tp:taxon-name> (<tp:taxon-name><tp:taxon-name-part taxon-name-part-type="order">Hypocreales</tp:taxon-name-part></tp:taxon-name>, <tp:taxon-name><tp:taxon-name-part taxon-name-part-type="phylum">Ascomycota</tp:taxon-name-part></tp:taxon-name>)</article-title><source>MycoKeys</source><day>05</day><month>05</month><year>2025</year><volume>117</volume><fpage>121</fpage><lpage>169</lpage><pub-id pub-id-type="doi">10.3897/mycokeys.117.140577</pub-id></mixed-citation></tp:treatment-meta><tp:nomenclature><label>﻿</label><tp:taxon-name>
              <object-id xmlns:xlink="http://www.w3.org/1999/xlink" content-type="arpha" xlink:type="simple">8E1BD857-14F9-5A4E-B595-6B733A39572B</object-id>
              <tp:taxon-name-part taxon-name-part-type="genus" reg="Polymicrospora">Polymicrospora</tp:taxon-name-part>
              <object-id xmlns:xlink="http://www.w3.org/1999/xlink" content-type="mycobank" xlink:type="simple">851099</object-id>
            </tp:taxon-name><tp:taxon-authority>Hong Yu bis, Z.Q. Wang, Z.L. Yang &amp; J.M. Ma</tp:taxon-authority><tp:taxon-status xmlns:xlink="http://www.w3.org/1999/xlink" xlink:type="simple">gen. nov.</tp:taxon-status></tp:nomenclature><tp:treatment-sec sec-type="etymology" id="SECID0EWMCM"><title>Etymology.</title><p><italic><tp:taxon-name><tp:taxon-name-part taxon-name-part-type="genus" reg="Polymicrospora">Polymicrospora</tp:taxon-name-part></tp:taxon-name></italic>, “<italic>Poly</italic>” indicates that the number of part-spores from the mature asci is very much, “<italic>micro</italic>” means part-spores were very small.</p></tp:treatment-sec><tp:treatment-sec sec-type="type species" id="SECID0EHNCM"><title>Type species.</title><p><italic><tp:taxon-name><tp:taxon-name-part taxon-name-part-type="genus" reg="Polymicrospora">Polymicrospora</tp:taxon-name-part><tp:taxon-name-part taxon-name-part-type="species" reg="caiyangheensis">caiyangheensis</tp:taxon-name-part></tp:taxon-name></italic> Hong Yu bis, Z.Q. Wang, Z.L. Yang &amp; J.M. Ma.</p></tp:treatment-sec><tp:treatment-sec sec-type="description" id="SECID0EYNCM"><title>Description.</title><p><bold>Teleomorph: <italic>Stromata</italic></bold> usually thin pulvinate, snow white to off-white, surface smooth in the middle. Many perithecia in mature stromata. <bold><italic>Perithecia</italic></bold> densely arranged in stroma, semi-embedded, obpyriform, or oval. <bold><italic>Ostioles</italic></bold> with slightly convex, reddish brown to dark brown. <bold><italic>Asci</italic></bold> cylindrical. <bold><italic>Ascospores</italic></bold> initially filiform, disarticulating into part-spores. <bold><italic>Part-spores</italic></bold> oval, small, large amount. <bold>Anamorph</bold>: Not known.</p></tp:treatment-sec><tp:treatment-sec sec-type="habitat" id="SECID0ETOCM"><title>Habitat.</title><p>Found on the adaxial or underside of living dicotyledonous and fern leaves.</p></tp:treatment-sec><tp:treatment-sec sec-type="notes" id="SECID0EYOCM"><title>Notes.</title><p>The host of the genus <italic><tp:taxon-name><tp:taxon-name-part taxon-name-part-type="genus" reg="Polymicrospora">Polymicrospora</tp:taxon-name-part></tp:taxon-name></italic> was unknown, and in this study, species of the genus <italic><tp:taxon-name><tp:taxon-name-part taxon-name-part-type="genus" reg="Polymicrospora">Polymicrospora</tp:taxon-name-part></tp:taxon-name></italic> were collected in the course of investigating the resources of the genus <italic><tp:taxon-name><tp:taxon-name-part taxon-name-part-type="genus" reg="Hypocrella">Hypocrella</tp:taxon-name-part></tp:taxon-name></italic><italic>s. lato.</italic>, during which we found that species of the genus <italic><tp:taxon-name><tp:taxon-name-part taxon-name-part-type="genus" reg="Polymicrospora">Polymicrospora</tp:taxon-name-part></tp:taxon-name></italic> were not as densely distributed as species of the genus <italic><tp:taxon-name><tp:taxon-name-part taxon-name-part-type="genus" reg="Hypocrella">Hypocrella</tp:taxon-name-part></tp:taxon-name></italic><italic>s. lato.</italic> (i.e., multiple stromata may be collected from a single leaf or from a single tree). Species of the genus <italic><tp:taxon-name><tp:taxon-name-part taxon-name-part-type="genus" reg="Polymicrospora">Polymicrospora</tp:taxon-name-part></tp:taxon-name></italic> were uncommon; usually, two or three stromata were collected in a survey area, and there was usually only one stroma on a leaf. No scale insects or whiteflies were found on the leaves from which the stromata of the genus was collected or on the whole tree. The stromata were also not found to contain any insects under the laboratory microscope, so the host could not be identified in this study. Species of this genus were characterized by white stroma; the surface of the stroma was smooth; and the perithecia were densely distributed on the mature stroma. These characteristics allowed us to almost certainly identify it as a species of this genus during the field collection.</p></tp:treatment-sec></tp:taxon-treatment>
