# Supplementary material for: ﻿Taxonomy and phylogeny of entomopathogenic fungi from China—revealing two new genera and thirteen new species within Clavicipitaceae (Hypocreales, Ascomycota)
Source: MycoKeys. 2025 May 5;117:121–69. doi: 10.3897/mycokeys.117.140577 (PMC12070072; doi:10.3897/mycokeys.117.140577)
Supplement: XML Treatment for Polymicrospora caiyangheensis [file mycokeys.117.140577-treatment15.xml]

<!DOCTYPE tp:taxon-treatment
  PUBLIC "-//TaxonX//DTD Taxonomic Treatment Publishing DTD v0 20100105//EN" "tax-treatment-NSO.dtd">
<tp:taxon-treatment xmlns:tp="http://www.plazi.org/taxpub"><tp:treatment-meta><kwd-group><label>Taxon classification</label><kwd>
                <named-content content-type="kingdom">Fungi</named-content>
              </kwd><kwd>
                <named-content content-type="order">Hypocreales</named-content>
              </kwd><kwd>
                <named-content content-type="family">Clavicipitaceae</named-content>
              </kwd></kwd-group><mixed-citation publication-type="journal"><person-group><name><surname>Wang</surname><given-names>Zhi-Qin</given-names></name><name><surname>Yang</surname><given-names>Zhi-Li</given-names></name><name><surname>Zhao</surname><given-names>Jing</given-names></name><name><surname>Ma</surname><given-names>Jin-Mei</given-names></name><name><surname>Tang</surname><given-names>De-Xiang</given-names></name><name><surname>Liang</surname><given-names>Zong-Li</given-names></name><name><surname>Li</surname><given-names>Jian-Hong</given-names></name><name><surname>Zhou</surname><given-names>Xin-Mao</given-names></name><name><surname>Yu</surname><given-names>Hong</given-names></name></person-group><article-title>﻿Taxonomy and phylogeny of entomopathogenic fungi from China—revealing two new genera and thirteen new species within <tp:taxon-name><tp:taxon-name-part taxon-name-part-type="family">Clavicipitaceae</tp:taxon-name-part></tp:taxon-name> (<tp:taxon-name><tp:taxon-name-part taxon-name-part-type="order">Hypocreales</tp:taxon-name-part></tp:taxon-name>, <tp:taxon-name><tp:taxon-name-part taxon-name-part-type="phylum">Ascomycota</tp:taxon-name-part></tp:taxon-name>)</article-title><source>MycoKeys</source><day>05</day><month>05</month><year>2025</year><volume>117</volume><fpage>121</fpage><lpage>169</lpage><pub-id pub-id-type="doi">10.3897/mycokeys.117.140577</pub-id></mixed-citation></tp:treatment-meta><tp:nomenclature><label>﻿</label><tp:taxon-name>
              <object-id xmlns:xlink="http://www.w3.org/1999/xlink" content-type="arpha" xlink:type="simple">64429E93-5A93-51B8-87D8-881B34EE2611</object-id>
              <tp:taxon-name-part taxon-name-part-type="genus" reg="Polymicrospora">Polymicrospora</tp:taxon-name-part>
              <tp:taxon-name-part taxon-name-part-type="species" reg="caiyangheensis">caiyangheensis</tp:taxon-name-part>
              <object-id xmlns:xlink="http://www.w3.org/1999/xlink" content-type="mycobank" xlink:type="simple">851100</object-id>
            </tp:taxon-name><tp:taxon-authority>Hong Yu bis, Z.Q. Wang, Z.L. Yang &amp; J.M. Ma</tp:taxon-authority><tp:taxon-status xmlns:xlink="http://www.w3.org/1999/xlink" xlink:type="simple">sp. nov.</tp:taxon-status><xref ref-type="fig" rid="F13">Fig. 14</xref></tp:nomenclature><tp:treatment-sec sec-type="etymology" id="SECID0E1RCM"><title>Etymology.</title><p>Named after the location of the holotype collection—in order to commemorate the Sun River’s former name, Caiyang River.</p><fig id="F13" position="float" orientation="portrait"><object-id xmlns:xlink="http://www.w3.org/1999/xlink" content-type="doi" xlink:type="simple">10.3897/mycokeys.117.140577.figure14</object-id><object-id xmlns:xlink="http://www.w3.org/1999/xlink" content-type="arpha" xlink:type="simple">158418E0-6E84-5B00-9201-AD6C069A7FCA</object-id><label>Figure 14.</label><caption><p><italic><tp:taxon-name><tp:taxon-name-part taxon-name-part-type="genus" reg="Polymicrospora">Polymicrospora</tp:taxon-name-part><tp:taxon-name-part taxon-name-part-type="species" reg="caiyangheensis">caiyangheensis</tp:taxon-name-part></tp:taxon-name></italic><bold>A–F</bold> teleomorphic stromata containing perithecia <bold>G–H</bold> perithecia <bold>I–M</bold> mature asci with developing asci <bold>N, O</bold> asci and part-spores. Scale bars: 1 mm (<bold>A–C</bold>); 2 mm (<bold>D–E</bold>); 1 mm (<bold>F</bold>); 200 µm (<bold>G–H</bold>); 50 µm (<bold>I</bold>); 20 µm (<bold>J–O</bold>).</p></caption><graphic xmlns:xlink="http://www.w3.org/1999/xlink" xlink:href="mycokeys-117-121-g014.jpg" position="float" orientation="portrait" xlink:type="simple" id="oo_1322712.jpg"><uri content-type="original_file" xlink:type="simple">https://binary.pensoft.net/fig/1322712</uri></graphic></fig></tp:treatment-sec><tp:treatment-sec sec-type="material" id="SECID0ELTCM"><title>Type.</title><p>China • Yunnan Province, Pu’er City, Simao District, Sun River National Forest Park, <named-content xmlns:xlink="http://www.w3.org/1999/xlink" content-type="dwc:verbatimCoordinates" xlink:type="simple"><named-content content-type="geo-json" specific-use="{&#34;type&#34;:&#34;Point&#34;,&#34;coordinates&#34;:[101.216667,23.033333]}" id="NCID0EUTCM" xlink:type="simple">N 22°62′, E 101°13′</named-content></named-content>, alt. 1,336 m, found on the underside of living leaves of ferns, 27 September 2023, Hong Yu (<abbrev xmlns:xlink="http://www.w3.org/1999/xlink" xlink:title="Yunnan Herbal Herbarium" id="ABBRID0EZTCM" xlink:type="simple">YHH</abbrev> 2309001, holotype).</p></tp:treatment-sec><tp:treatment-sec sec-type="description" id="SECID0E4TCM"><title>Description.</title><p><bold>Teleomorph: <italic>Stromata</italic></bold> usually thin pulvinate, oviform to elongated ellipsoid, occasionally with a hemispherical bulge in the center, snow white to off-white, surface smooth in middle and tomentose in periphery, 1.5–9.1 mm in diameter. Many perithecia in mature stromata. <bold><italic>Perithecia</italic></bold> densely arranged in stroma, semi-embedded, obpyriform or oval, 241–369 × 196–308 μm. <bold><italic>Ostioles</italic></bold> with slightly convex, reddish brown to dark brown. <bold><italic>Asci</italic></bold> cylindrical, 104–198 × 1.9–4.0 μm, caps 1.4–2.9 μm thick. <bold><italic>Ascospores</italic></bold> initially filiform, disarticulating into part-spores. <bold><italic>Part-spores</italic></bold> oval, small, large amount, 1.4–2.4 × 0.5–1.3 μm. <bold>Anamorph</bold>: Not known.</p></tp:treatment-sec><tp:treatment-sec sec-type="habitat" id="SECID0EYUCM"><title>Habitat.</title><p>Found on the underside of living dicotyledonous leaves and ferns.</p></tp:treatment-sec><tp:treatment-sec sec-type="distribution" id="SECID0E4UCM"><title>Distribution.</title><p>China, Yunnan Province, Pu’er City, and Jinghong City.</p></tp:treatment-sec><tp:treatment-sec sec-type="material" id="SECID0ECVCM"><title>Other materials examined.</title><p>China • Yunnan Province, Pu’er City, Simao District, Sun River National Forest Park, <named-content xmlns:xlink="http://www.w3.org/1999/xlink" content-type="dwc:verbatimCoordinates" xlink:type="simple"><named-content content-type="geo-json" specific-use="{&#34;type&#34;:&#34;Point&#34;,&#34;coordinates&#34;:[101.216667,23.033333]}" id="NCID0ELVCM" xlink:type="simple">N 22°62′, E 101°13′</named-content></named-content>, alt. 1,336 m, found on the underside of living leaves of dicotyledonous plants and ferns, 27 September 2023, Hong Yu (<abbrev xmlns:xlink="http://www.w3.org/1999/xlink" xlink:title="Yunnan Herbal Herbarium" id="ABBRID0EQVCM" xlink:type="simple">YHH</abbrev> 2309006, <abbrev xmlns:xlink="http://www.w3.org/1999/xlink" xlink:title="Yunnan Herbal Herbarium" id="ABBRID0EUVCM" xlink:type="simple">YHH</abbrev> 2309007, <abbrev xmlns:xlink="http://www.w3.org/1999/xlink" xlink:title="Yunnan Herbal Herbarium" id="ABBRID0EYVCM" xlink:type="simple">YHH</abbrev> 2309008). China • Yunnan Province, Pu’er City, Simao District, Xinfang Reservoir, <named-content xmlns:xlink="http://www.w3.org/1999/xlink" content-type="dwc:verbatimCoordinates" xlink:type="simple"><named-content content-type="geo-json" specific-use="{&#34;type&#34;:&#34;Point&#34;,&#34;coordinates&#34;:[101.583333,23.183333]}" id="NCID0E6VCM" xlink:type="simple">N 22°71′, E 100°95′</named-content></named-content>, alt. 1,329 m, found on the underside of living leaves of dicotyledonous plants, 6 October 2019, Hong Yu (<abbrev xmlns:xlink="http://www.w3.org/1999/xlink" xlink:title="Yunnan Herbal Herbarium" id="ABBRID0EEWCM" xlink:type="simple">YHH</abbrev> 1906002, <abbrev xmlns:xlink="http://www.w3.org/1999/xlink" xlink:title="Yunnan Herbal Herbarium" id="ABBRID0EIWCM" xlink:type="simple">YHH</abbrev> 1906003). China • Yunnan Province, Jinghong City, Puwen Town, <named-content xmlns:xlink="http://www.w3.org/1999/xlink" content-type="dwc:verbatimCoordinates" xlink:type="simple"><named-content content-type="geo-json" specific-use="{&#34;type&#34;:&#34;Point&#34;,&#34;coordinates&#34;:[101.633333,22.866667]}" id="NCID0EPWCM" xlink:type="simple">22°52'N, 100°98'E</named-content></named-content>, alt. 1,085 m, found on the underside of living leaves of dicotyledonous plants, 26 September 2023, Hong Yu (<abbrev xmlns:xlink="http://www.w3.org/1999/xlink" xlink:title="Yunnan Herbal Herbarium" id="ABBRID0EUWCM" xlink:type="simple">YHH</abbrev> 2309004, <abbrev xmlns:xlink="http://www.w3.org/1999/xlink" xlink:title="Yunnan Herbal Herbarium" id="ABBRID0EYWCM" xlink:type="simple">YHH</abbrev> 2309005).</p></tp:treatment-sec><tp:treatment-sec sec-type="notes" id="SECID0E3WCM"><title>Notes.</title><p>Regarding its phylogenetic position, this species formed a sister clade to the species of <italic><tp:taxon-name><tp:taxon-name-part taxon-name-part-type="genus" reg="Collarina">Collarina</tp:taxon-name-part><tp:taxon-name-part taxon-name-part-type="species" reg="aurantiaca">aurantiaca</tp:taxon-name-part></tp:taxon-name></italic> (Fig. <xref ref-type="fig" rid="F14">1</xref>). However, its macromorphological and micromorphological characteristics differed from those of <italic><tp:taxon-name><tp:taxon-name-part taxon-name-part-type="genus" reg="Collarina">C.</tp:taxon-name-part><tp:taxon-name-part taxon-name-part-type="species" reg="aurantiaca">aurantiaca</tp:taxon-name-part></tp:taxon-name></italic> (<xref ref-type="bibr" rid="B14">Crous et al. 2014</xref>). Based on the habitats from which the species was collected and its macroscopic morphology, it exhibited significant similarities to the genus <italic><tp:taxon-name><tp:taxon-name-part taxon-name-part-type="genus" reg="Hypocrella">Hypocrella</tp:taxon-name-part></tp:taxon-name></italic><italic>s. lato.</italic> Nevertheless, it could be differentiated from the genera <italic><tp:taxon-name><tp:taxon-name-part taxon-name-part-type="genus" reg="Hypocrella">Hypocrella</tp:taxon-name-part></tp:taxon-name></italic><italic>s. str.</italic> and <italic><tp:taxon-name><tp:taxon-name-part taxon-name-part-type="genus" reg="Samuelsia">Samuelsia</tp:taxon-name-part></tp:taxon-name></italic> by the disarticulation of its ascospores into part-spores, a feature absent in the latter two genera. Additionally, it could be distinguished from the genera <italic><tp:taxon-name><tp:taxon-name-part taxon-name-part-type="genus" reg="Moelleriella">Moelleriella</tp:taxon-name-part></tp:taxon-name></italic> and <italic><tp:taxon-name><tp:taxon-name-part taxon-name-part-type="genus" reg="Paramoelleriella">Paramoelleriella</tp:taxon-name-part></tp:taxon-name></italic> by smaller, oval-shaped part-spores.</p></tp:treatment-sec><tp:treatment-sec><!--Section generated to contain objects referenced in tp:taxon-treatment.--><fig id="F14" position="float" orientation="portrait"><object-id xmlns:xlink="http://www.w3.org/1999/xlink" content-type="doi" xlink:type="simple">10.3897/mycokeys.117.140577.figure1</object-id><object-id xmlns:xlink="http://www.w3.org/1999/xlink" content-type="arpha" xlink:type="simple">CA6E4555-A92F-5D20-B9EC-EF9CDA0E09D7</object-id><label>Figure 1.</label><caption><p>Phylogenetic relationships of <tp:taxon-name><tp:taxon-name-part taxon-name-part-type="family">Clavicipitaceae</tp:taxon-name-part></tp:taxon-name> based on the maximum likelihood (<abbrev xmlns:xlink="http://www.w3.org/1999/xlink" xlink:title="maximum likelihood" id="ABBRID0E3TFK" xlink:type="simple">ML</abbrev>) and Bayesian inference (<abbrev xmlns:xlink="http://www.w3.org/1999/xlink" xlink:title="Bayesian inference" id="ABBRID0EAUFK" xlink:type="simple">BI</abbrev>) analysis using three-gene (<abbrev xmlns:xlink="http://www.w3.org/1999/xlink" xlink:title="large subunit nuclear ribosomal DNA" id="ABBRID0EEUFK" xlink:type="simple">nrLSU</abbrev>, <italic>tef</italic>-1<italic>α</italic>, and <italic>rpb</italic>1) sequences. The values of the <abbrev xmlns:xlink="http://www.w3.org/1999/xlink" xlink:title="maximum likelihood" id="ABBRID0EOUFK" xlink:type="simple">ML</abbrev> bootstrap proportions (≥ 70%) and the <abbrev xmlns:xlink="http://www.w3.org/1999/xlink" xlink:title="Bayesian inference" id="ABBRID0ESUFK" xlink:type="simple">BI</abbrev> posterior probability (≥ 0.70) are indicated at the nodes (BP/PP). The new taxa are highlighted in bold. Isolates representing ex-type material are marked with “<sup>T</sup>”.</p></caption><graphic xmlns:xlink="http://www.w3.org/1999/xlink" xlink:href="mycokeys-117-121-g001.jpg" position="float" orientation="portrait" xlink:type="simple" id="oo_1322699.jpg"><uri content-type="original_file" xlink:type="simple">https://binary.pensoft.net/fig/1322699</uri></graphic></fig></tp:treatment-sec><ref-list><ref id="B14"><mixed-citation xmlns:xlink="http://www.w3.org/1999/xlink" xlink:type="simple"><person-group><name name-style="western"><surname>Crous</surname><given-names>PW</given-names></name><name name-style="western"><surname>Wingfield</surname><given-names>MJ</given-names></name><name name-style="western"><surname>Schumacher</surname><given-names>RK</given-names></name><name name-style="western"><surname>Summerell</surname><given-names>BA</given-names></name><name name-style="western"><surname>Giraldo</surname><given-names>A</given-names></name><name name-style="western"><surname>Gené</surname><given-names>J</given-names></name><name name-style="western"><surname>Guarro</surname><given-names>J</given-names></name><name name-style="western"><surname>Wanasinghe</surname><given-names>DN</given-names></name><name name-style="western"><surname>Hyde</surname><given-names>KD</given-names></name><name name-style="western"><surname>Camporesi</surname><given-names>E</given-names></name><name name-style="western"><surname>Garethjones</surname><given-names>EB</given-names></name><name name-style="western"><surname>Thambugala</surname><given-names>KM</given-names></name><name name-style="western"><surname>Malysheva</surname><given-names>EF</given-names></name><name name-style="western"><surname>Malysheva</surname><given-names>VF</given-names></name><name name-style="western"><surname>Acharya</surname><given-names>K</given-names></name><name name-style="western"><surname>Álvarez</surname><given-names>J</given-names></name><name name-style="western"><surname>Alvarado</surname><given-names>P</given-names></name><name name-style="western"><surname>Assefa</surname><given-names>A</given-names></name><name name-style="western"><surname>Barnes</surname><given-names>CW</given-names></name><name name-style="western"><surname>Bartlett</surname><given-names>JS</given-names></name><name name-style="western"><surname>Blanchette</surname><given-names>RA</given-names></name><name name-style="western"><surname>Burgess</surname><given-names>TI</given-names></name><name name-style="western"><surname>Carlavilla</surname><given-names>JR</given-names></name><name name-style="western"><surname>Coetzee</surname><given-names>MPA</given-names></name><name name-style="western"><surname>Damm</surname><given-names>U</given-names></name><name name-style="western"><surname>Decock</surname><given-names>CA</given-names></name><name name-style="western"><surname>Denbreeÿen</surname><given-names>A</given-names></name><name name-style="western"><surname>Devries</surname><given-names>B</given-names></name><name name-style="western"><surname>Dutta</surname><given-names>AK</given-names></name><name name-style="western"><surname>Holdom</surname><given-names>DG</given-names></name><name name-style="western"><surname>Rooney-Latham</surname><given-names>S</given-names></name><name name-style="western"><surname>Manjón</surname><given-names>JL</given-names></name><name name-style="western"><surname>Marincowitz</surname><given-names>S</given-names></name><name name-style="western"><surname>Mirabolfathy</surname><given-names>M</given-names></name><name name-style="western"><surname>Moreno</surname><given-names>G</given-names></name><name name-style="western"><surname>Nakashima</surname><given-names>C</given-names></name><name name-style="western"><surname>Papizadeh</surname><given-names>M</given-names></name><name name-style="western"><surname>Shahzadehfazeli</surname><given-names>SA</given-names></name><name name-style="western"><surname>Amoozegar</surname><given-names>MA</given-names></name><name name-style="western"><surname>Romberg</surname><given-names>MK</given-names></name><name name-style="western"><surname>Shivas</surname><given-names>RG</given-names></name><name name-style="western"><surname>Stalpers</surname><given-names>JA</given-names></name><name name-style="western"><surname>Stielow</surname><given-names>B</given-names></name><name name-style="western"><surname>Stukely</surname><given-names>MJC</given-names></name><name name-style="western"><surname>Swart</surname><given-names>WJ</given-names></name><name name-style="western"><surname>Tan</surname><given-names>YP</given-names></name><name name-style="western"><surname>Vanderbank</surname><given-names>M</given-names></name><name name-style="western"><surname>Wood</surname><given-names>AR</given-names></name><name name-style="western"><surname>Zhang</surname><given-names>Y</given-names></name><name name-style="western"><surname>Groenewald</surname><given-names>JZ</given-names></name></person-group> (<year>2014</year>) <article-title>Fungal Planet description sheets: 281–319.</article-title><source>Persoonia</source><volume>33</volume>: <fpage>212</fpage>–<lpage>289</lpage>. <ext-link xlink:href="10.3767/003158514X685680" ext-link-type="doi" xlink:type="simple">https://doi.org/10.3767/003158514X685680</ext-link></mixed-citation></ref></ref-list></tp:taxon-treatment>
